# Supplementary material for: Second monoclinic polymorph of 4-[(1H-benzimidazol-1-yl)meth­yl]benzoic acid
Source: Acta Crystallogr Sect E Struct Rep Online. 2011 Nov 5;67(Pt 12):o3208. doi: 10.1107/S1600536811045983 (PMC3238873; doi:10.1107/S1600536811045983)
Supplement: Supplementary file 1 [file e-67-o3208-sup1.cif]

##############################################################################
#                                                                            #
# This CIF contains the data in a paper accepted for publication in          #
# Acta Crystallographica Section E. It conforms to the requirements of       #
# Notes for Authors for Acta Crystallographica Section E, and has been       #
# peer reviewed under the auspices of the IUCr Commission on Journals.       #
#                                                                            #
# Full details of the Crystallographic Information File format               #
# are given in the paper "The Crystallographic Information File (CIF):       #
# a New Standard Archive File for Crystallography" by S. R. Hall, F. H.      #
# Allen and I. D. Brown [Acta Cryst. (1991), A47, 655-685].                  #
#                                                                            #
# The current version of the core CIF dictionary is obtainable from          #
# ftp://ftp.iucr.org/pub/cif_core.dic.                                       #
#                                                                            #
# Software is freely available for graphical display of the structure(s)     #
# in this CIF. For information consult the CIF software page                 #
# http://www.iucr.org/resources/cif/software.                                #
#                                                                            #
# This file may be used for bona fide research purposes within the           #
# scientific community so long as proper attribution is given to the journal # 
# article from which it was obtained.                                        #
#                                                                            #
##############################################################################
data_I
_audit_creation_method     SHELXL-97
_chemical_name_systematic
;
4-[(1<i>H</i>-benzimidazol-1-yl)methyl]benzoic acid
;
_chemical_name_common     ?
_chemical_formula_moiety     'C15 H12 N2 O2'
_chemical_formula_sum     'C15 H12 N2 O2'
_chemical_formula_iupac     'C15 H12 N2 O2'
_chemical_formula_weight     252.27
_chemical_melting_point     ?
_symmetry_cell_setting     monoclinic
_symmetry_space_group_name_H-M     'P 21/c'
_symmetry_space_group_name_Hall     '-P 2ybc'
loop_
    _symmetry_equiv_pos_as_xyz
    'x, y, z'
    '-x, y+1/2, -z+1/2'
    '-x, -y, -z'
    'x, -y-1/2, z-1/2'
_cell_length_a     16.704(3)
_cell_length_b     19.860(3)
_cell_length_c     15.343(3)
_cell_angle_alpha     90.00
_cell_angle_beta     102.007(3)
_cell_angle_gamma     90.00
_cell_volume     4978.5(14)
_cell_formula_units_Z     16
_cell_measurement_reflns_used     1589
_cell_measurement_theta_min     2.40
_cell_measurement_theta_max     19.67
_cell_measurement_temperature     293(2)
_exptl_crystal_description     block
_exptl_crystal_colour     colorless
_exptl_crystal_size_max     0.20
_exptl_crystal_size_mid     0.20
_exptl_crystal_size_min     0.18
_exptl_crystal_density_diffrn     1.346
_exptl_crystal_density_meas     ?
_exptl_crystal_density_method     'not measured'
_exptl_crystal_F_000     2112
_exptl_absorpt_coefficient_mu     0.091
_exptl_absorpt_correction_type     multi-scan
_exptl_absorpt_process_details     '(SADABS; Sheldrick, 1996)'
_exptl_absorpt_correction_T_min     0.9820
_exptl_absorpt_correction_T_max     0.9837
_exptl_special_details
;
;
_diffrn_ambient_temperature     293(2)
_diffrn_radiation_type     MoK\a
_diffrn_radiation_wavelength     0.71073
_diffrn_radiation_source     'fine-focus sealed tube'
_diffrn_radiation_monochromator     graphite
_diffrn_measurement_device_type     'Bruker SMART APEX CCD area-detector'
_diffrn_measurement_method     'phi and omega scans'
_diffrn_detector_area_resol_mean     ?
_diffrn_reflns_number     25186
_diffrn_reflns_av_R_equivalents     0.0693
_diffrn_reflns_av_sigmaI/netI     0.1364
_diffrn_reflns_theta_min     1.61
_diffrn_reflns_theta_max     25.01
_diffrn_reflns_theta_full     25.01
_diffrn_measured_fraction_theta_max     0.999
_diffrn_measured_fraction_theta_full     0.999
_diffrn_reflns_limit_h_min     -19
_diffrn_reflns_limit_h_max     19
_diffrn_reflns_limit_k_min     -23
_diffrn_reflns_limit_k_max     17
_diffrn_reflns_limit_l_min     -18
_diffrn_reflns_limit_l_max     18
_diffrn_standards_number     ?
_diffrn_standards_interval_count     ?
_diffrn_standards_interval_time     ?
_diffrn_standards_decay_%     ?
_refine_special_details
;
Refinement of <i>F</i>^2^ against ALL reflections. The weighted <i>R</i>-factor
<i>wR</i> and goodness of fit <i>S</i> are based on <i>F</i>^2^, conventional
<i>R</i>-factors <i>R</i> are based on <i>F</i>, with <i>F</i> set to zero for
negative <i>F</i>^2^. The threshold expression of <i>F</i>^2^ >
\s(<i>F</i>^2^) is used only for calculating <i>R</i>-factors(gt) <i>etc</i>.
and is not relevant to the choice of reflections for refinement.
<i>R</i>-factors based on <i>F</i>^2^ are statistically about twice as large
as those based on <i>F</i>, and <i>R</i>- factors based on ALL data will be
even larger.
;
_reflns_number_total     8754
_reflns_number_gt     3074
_reflns_threshold_expression     I>2sigma(I)
_refine_ls_structure_factor_coef     Fsqd
_refine_ls_matrix_type     full
_refine_ls_R_factor_all     0.1652
_refine_ls_R_factor_gt     0.0548
_refine_ls_wR_factor_gt     0.0769
_refine_ls_wR_factor_ref     0.0942
_refine_ls_goodness_of_fit_ref     0.876
_refine_ls_restrained_S_all     0.876
_refine_ls_number_reflns     8754
_refine_ls_number_parameters     613
_refine_ls_number_restraints     0
_refine_ls_hydrogen_treatment     constr
_refine_ls_weighting_scheme     calc
_refine_ls_weighting_details
                 'calc w=1/[\s^2^(Fo^2^)+(0.0117P)^2^] where P=(Fo^2^+2Fc^2^)/3'
_atom_sites_solution_hydrogens     geom
_atom_sites_solution_primary     direct
_atom_sites_solution_secondary     difmap
_refine_ls_shift/su_max     0.000
_refine_ls_shift/su_mean     0.000
_refine_diff_density_max     0.530
_refine_diff_density_min     -0.475
_refine_ls_extinction_method     none
_refine_ls_extinction_coef     ?
loop_
    _atom_type_symbol
    _atom_type_description
    _atom_type_scat_dispersion_real
    _atom_type_scat_dispersion_imag
    _atom_type_scat_source
    'C' 'C' 0.0033 0.0016
                         'International Tables Vol C Tables 4.2.6.8 and 6.1.1.4'
    'H' 'H' 0.0000 0.0000
                         'International Tables Vol C Tables 4.2.6.8 and 6.1.1.4'
    'N' 'N' 0.0061 0.0033
                         'International Tables Vol C Tables 4.2.6.8 and 6.1.1.4'
    'O' 'O' 0.0106 0.0060
                         'International Tables Vol C Tables 4.2.6.8 and 6.1.1.4'
_computing_data_collection     'APEX2 (Bruker, 2008)'
_computing_cell_refinement     'SAINT (Bruker, 2008)'
_computing_data_reduction     'SAINT (Bruker, 2008)'
_computing_structure_solution     'SHELXS97 (Sheldrick, 2008)'
_computing_structure_refinement     'SHELXL97 (Sheldrick, 2008)'
_computing_molecular_graphics     'DIAMOND (Brandenburg, 2000)'
_computing_publication_material     'SHELXTL (Sheldrick, 2008)'
loop_
    _atom_site_type_symbol
    _atom_site_label
    _atom_site_fract_x
    _atom_site_fract_y
    _atom_site_fract_z
    _atom_site_U_iso_or_equiv
    _atom_site_adp_type
    _atom_site_calc_flag
    _atom_site_refinement_flags
    _atom_site_occupancy
    _atom_site_symmetry_multiplicity
    _atom_site_disorder_assembly
    _atom_site_disorder_group
    C C1 0.9568(2) 0.46606(18) 0.3895(2) 0.0422(10) Uani d . 1 1 . .
    C C2 0.9324(2) 0.40495(19) 0.4173(2) 0.0582(11) Uani d . 1 1 . .
    H H1 0.8848 0.4019 0.4396 0.070 Uiso calc R 1 1 . .
    C C5 1.0746(2) 0.41250(18) 0.3554(2) 0.0550(11) Uani d . 1 1 . .
    H H3 1.1235 0.4158 0.3358 0.066 Uiso calc R 1 1 . .
    C C6 1.0285(2) 0.46969(17) 0.3603(2) 0.0497(11) Uani d . 1 1 . .
    H H4 1.0466 0.5111 0.3436 0.060 Uiso calc R 1 1 . .
    C C341 -0.0552(3) 0.3116(2) 0.1259(3) 0.067 Uani d . 1 1 . .
    C C11 0.9042(2) 0.52842(17) 0.3903(2) 0.0550(11) Uani d . 1 1 . .
    H H6 0.8563 0.5167 0.4137 0.066 Uiso calc R 1 1 . .
    H H5 0.9350 0.5620 0.4294 0.066 Uiso calc R 1 1 . .
    O O6 0.51053(18) 0.49299(14) 0.3762(2) 0.108 Uani d . 1 1 . .
    C C12 0.9020(2) 0.61560(18) 0.2701(3) 0.0561(11) Uani d . 1 1 . .
    H H7 0.9355 0.6462 0.3064 0.067 Uiso calc R 1 1 . .
    C C13 0.8267(2) 0.56961(17) 0.1573(3) 0.0455(10) Uani d . 1 1 . .
    C C14 0.8284(2) 0.52585(18) 0.2284(2) 0.0409(10) Uani d . 1 1 . .
    C C15 0.7865(2) 0.46591(18) 0.2207(3) 0.0552(11) Uani d . 1 1 . .
    H H8 0.7880 0.4375 0.2692 0.066 Uiso calc R 1 1 . .
    C C16 0.7424(2) 0.4502(2) 0.1374(3) 0.0706(14) Uani d . 1 1 . .
    H H9 0.7135 0.4099 0.1291 0.085 Uiso calc R 1 1 . .
    C C17 0.7397(2) 0.4925(2) 0.0656(3) 0.0705(14) Uani d . 1 1 . .
    H H10 0.7088 0.4800 0.0104 0.085 Uiso calc R 1 1 . .
    C C18 0.7811(2) 0.5524(2) 0.0729(3) 0.0586(12) Uani d . 1 1 . .
    H H11 0.7790 0.5805 0.0240 0.070 Uiso calc R 1 1 . .
    C C204 0.4889(2) 0.37571(19) 0.3588(2) 0.057 Uani d . 1 1 . .
    C C101 0.5169(2) 0.27039(18) 0.0915(2) 0.0426(10) Uani d . 1 1 . .
    C C102 0.4449(2) 0.27237(17) 0.1208(2) 0.0468(10) Uani d . 1 1 . .
    H H13 0.4212 0.2323 0.1343 0.056 Uiso calc R 1 1 . .
    C C103 0.4066(2) 0.33315(18) 0.1309(2) 0.0441(10) Uani d . 1 1 . .
    H H14 0.3576 0.3336 0.1507 0.053 Uiso calc R 1 1 . .
    C C104 0.4415(2) 0.39316(17) 0.1113(2) 0.0354(9) Uani d . 1 1 . .
    C C105 0.5120(2) 0.39092(17) 0.0790(2) 0.0469(10) Uani d . 1 1 . .
    H H15 0.5350 0.4308 0.0641 0.056 Uiso calc R 1 1 . .
    C C106 0.5495(2) 0.33045(18) 0.0683(2) 0.0503(11) Uani d . 1 1 . .
    H H16 0.5968 0.3299 0.0453 0.060 Uiso calc R 1 1 . .
    C C111 0.5616(2) 0.20400(16) 0.0874(2) 0.0528(11) Uani d . 1 1 . .
    H H17 0.5246 0.1716 0.0530 0.063 Uiso calc R 1 1 . .
    H H18 0.6070 0.2109 0.0579 0.063 Uiso calc R 1 1 . .
    C C112 0.5606(2) 0.12699(17) 0.2176(3) 0.0549(11) Uani d . 1 1 . .
    H H19 0.5162 0.1014 0.1890 0.066 Uiso calc R 1 1 . .
    C C113 0.6593(2) 0.16490(17) 0.3164(3) 0.0456(10) Uani d . 1 1 . .
    C C114 0.6573(2) 0.20312(17) 0.2401(2) 0.0416(10) Uani d . 1 1 . .
    C C115 0.7133(2) 0.25315(18) 0.2350(3) 0.0612(12) Uani d . 1 1 . .
    H H20 0.7117 0.2779 0.1832 0.073 Uiso calc R 1 1 . .
    C C116 0.7718(3) 0.2642(2) 0.3114(3) 0.0810(15) Uani d . 1 1 . .
    H H21 0.8107 0.2976 0.3111 0.097 Uiso calc R 1 1 . .
    C C117 0.7745(3) 0.2275(2) 0.3880(3) 0.0771(15) Uani d . 1 1 . .
    H H22 0.8152 0.2366 0.4380 0.092 Uiso calc R 1 1 . .
    C C241 0.5307(3) 0.4410(2) 0.3419(3) 0.076 Uani d . 1 1 . .
    C C118 0.7184(3) 0.1775(2) 0.3922(3) 0.0604(12) Uani d . 1 1 . .
    H H23 0.7202 0.1530 0.4443 0.072 Uiso calc R 1 1 . .
    C C141 0.4015(2) 0.45681(18) 0.1305(2) 0.0423(10) Uani d . 1 1 . .
    C C201 0.4000(2) 0.25955(19) 0.3761(2) 0.048 Uani d . 1 1 . .
    C C202 0.4767(2) 0.25568(18) 0.3581(2) 0.0516(11) Uani d . 1 1 . .
    H H25 0.4997 0.2136 0.3528 0.062 Uiso calc R 1 1 . .
    C C4 1.0489(2) 0.35122(19) 0.3791(2) 0.049 Uani d . 1 1 . .
    C C203 0.5214(2) 0.31367(18) 0.3476(2) 0.0510(11) Uani d . 1 1 . .
    H H26 0.5726 0.3102 0.3331 0.061 Uiso calc R 1 1 . .
    C C206 0.3681(2) 0.32189(19) 0.3862(3) 0.0762(14) Uani d . 1 1 . .
    H H28 0.3162 0.3259 0.3986 0.091 Uiso calc R 1 1 . .
    C C205 0.4133(2) 0.3784(2) 0.3777(3) 0.076 Uani d . 1 1 . .
    H H27 0.3910 0.4203 0.3853 0.092 Uiso calc R 1 1 . .
    C C211 0.3496(2) 0.19836(16) 0.3877(2) 0.0479(10) Uani d . 1 1 . .
    H H30 0.3733 0.1764 0.4435 0.058 Uiso calc R 1 1 . .
    H H29 0.2946 0.2124 0.3904 0.058 Uiso calc R 1 1 . .
    C C212 0.3843(2) 0.09039(18) 0.3172(3) 0.0504(11) Uani d . 1 1 . .
    H H31 0.4159 0.0726 0.3692 0.060 Uiso calc R 1 1 . .
    C C213 0.3235(2) 0.10285(19) 0.1824(3) 0.0453(10) Uani d . 1 1 . .
    C C214 0.3053(2) 0.16015(17) 0.2266(2) 0.0376(9) Uani d . 1 1 . .
    C C215 0.2551(2) 0.21126(17) 0.1862(3) 0.0507(11) Uani d . 1 1 . .
    H H32 0.2429 0.2486 0.2175 0.061 Uiso calc R 1 1 . .
    C C216 0.2244(2) 0.2034(2) 0.0968(3) 0.0645(13) Uani d . 1 1 . .
    H H33 0.1906 0.2366 0.0661 0.077 Uiso calc R 1 1 . .
    C C41 1.0971(3) 0.2881(2) 0.3660(3) 0.061 Uani d . 1 1 . .
    C C217 0.2424(2) 0.1469(2) 0.0504(3) 0.0675(13) Uani d . 1 1 . .
    H H34 0.2201 0.1435 -0.0102 0.081 Uiso calc R 1 1 . .
    C C218 0.2920(2) 0.09597(19) 0.0917(3) 0.0607(12) Uani d . 1 1 . .
    H H35 0.3040 0.0586 0.0602 0.073 Uiso calc R 1 1 . .
    C C301 0.1005(2) 0.48270(18) 0.1286(2) 0.0437(10) Uani d . 1 1 . .
    C C302 0.1340(2) 0.41913(19) 0.1403(2) 0.0533(11) Uani d . 1 1 . .
    H H37 0.1905 0.4136 0.1494 0.064 Uiso calc R 1 1 . .
    C C303 0.0838(2) 0.36324(18) 0.1385(2) 0.0546(11) Uani d . 1 1 . .
    H H38 0.1070 0.3206 0.1479 0.065 Uiso calc R 1 1 . .
    C C3 0.9794(2) 0.34748(18) 0.4120(2) 0.062 Uani d . 1 1 . .
    H H2 0.9630 0.3063 0.4311 0.074 Uiso calc R 1 1 . .
    C C304 0.0000(2) 0.37022(18) 0.1230(2) 0.0437(10) Uani d . 1 1 . .
    C C305 -0.0337(2) 0.43360(19) 0.1095(2) 0.0506(11) Uani d . 1 1 . .
    H H39 -0.0902 0.4389 0.0981 0.061 Uiso calc R 1 1 . .
    C C306 0.0163(2) 0.48918(18) 0.1128(2) 0.0512(11) Uani d . 1 1 . .
    H H40 -0.0070 0.5318 0.1043 0.061 Uiso calc R 1 1 . .
    C C311 0.1540(2) 0.54473(17) 0.1337(2) 0.0542(11) Uani d . 1 1 . .
    H H41 0.2098 0.5311 0.1341 0.065 Uiso calc R 1 1 . .
    H H42 0.1351 0.5723 0.0812 0.065 Uiso calc R 1 1 . .
    C C312 0.0979(2) 0.6337(2) 0.2206(3) 0.0668(13) Uani d . 1 1 . .
    H H43 0.0572 0.6477 0.1731 0.080 Uiso calc R 1 1 . .
    C C313 0.1745(3) 0.62597(19) 0.3504(3) 0.0530(11) Uani d . 1 1 . .
    C C314 0.2031(2) 0.57861(18) 0.2963(3) 0.0457(10) Uani d . 1 1 . .
    C C315 0.2709(2) 0.53916(17) 0.3279(3) 0.0575(11) Uani d . 1 1 . .
    H H44 0.2899 0.5078 0.2920 0.069 Uiso calc R 1 1 . .
    C C316 0.3091(3) 0.5489(2) 0.4159(3) 0.0704(13) Uani d . 1 1 . .
    H H45 0.3547 0.5230 0.4401 0.084 Uiso calc R 1 1 . .
    C C317 0.2811(3) 0.5962(2) 0.4693(3) 0.0742(14) Uani d . 1 1 . .
    H H46 0.3086 0.6014 0.5282 0.089 Uiso calc R 1 1 . .
    C C318 0.2142(3) 0.6352(2) 0.4375(3) 0.0693(13) Uani d . 1 1 . .
    H H47 0.1960 0.6670 0.4735 0.083 Uiso calc R 1 1 . .
    N N11 0.87811(17) 0.55688(14) 0.30082(19) 0.0438(8) Uani d . 1 1 . .
    N N112 0.59238(18) 0.17763(14) 0.17721(19) 0.0444(8) Uani d . 1 1 . .
    N N211 0.37330(18) 0.05956(14) 0.2408(2) 0.0538(9) Uani d . 1 1 . .
    N N212 0.34581(17) 0.15062(14) 0.31470(19) 0.0407(8) Uani d . 1 1 . .
    N N311 0.1079(2) 0.65961(15) 0.3005(3) 0.0693(11) Uani d . 1 1 . .
    N N312 0.15250(19) 0.58474(14) 0.2135(2) 0.0490(9) Uani d . 1 1 . .
    O O1 1.06387(15) 0.23355(12) 0.38492(16) 0.0820(9) Uani d . 1 1 . .
    H H12 1.0923 0.2014 0.3768 0.098 Uiso calc R 1 1 . .
    O O2 1.16183(16) 0.29344(12) 0.34088(17) 0.0769(9) Uani d . 1 1 . .
    O O3 0.44324(13) 0.51106(11) 0.11685(14) 0.0546(7) Uani d . 1 1 . .
    H H24 0.4191 0.5448 0.1283 0.066 Uiso calc R 1 1 . .
    O O4 0.33852(16) 0.45866(11) 0.15714(17) 0.0621(8) Uani d . 1 1 . .
    O O5 0.58857(17) 0.43358(13) 0.30521(17) 0.093 Uani d . 1 1 . .
    H H36 0.6093 0.4703 0.2995 0.112 Uiso calc R 1 1 . .
    N N12 0.87382(18) 0.62591(14) 0.1846(2) 0.055 Uani d . 1 1 . .
    O O7 -0.01721(15) 0.25792(12) 0.15838(18) 0.0939(11) Uani d . 1 1 . .
    H H48 -0.0503 0.2274 0.1581 0.113 Uiso calc R 1 1 . .
    N N111 0.5975(2) 0.11677(14) 0.3007(2) 0.056 Uani d . 1 1 . .
    O O8 -0.12811(17) 0.31467(12) 0.0998(2) 0.0977(11) Uani d . 1 1 . .
loop_
    _atom_site_aniso_label
    _atom_site_aniso_U_11
    _atom_site_aniso_U_22
    _atom_site_aniso_U_33
    _atom_site_aniso_U_12
    _atom_site_aniso_U_13
    _atom_site_aniso_U_23
    C1 0.040(3) 0.048(3) 0.036(2) 0.009(2) 0.002(2) -0.0038(19)
    C2 0.044(3) 0.063(3) 0.071(3) 0.003(2) 0.019(2) 0.009(2)
    C5 0.054(3) 0.053(3) 0.060(3) 0.007(2) 0.015(2) 0.003(2)
    C6 0.060(3) 0.039(3) 0.051(3) 0.007(2) 0.013(2) 0.011(2)
    C341 0.071 0.058 0.067 -0.004 0.004 0.002
    C11 0.055(3) 0.061(3) 0.045(3) 0.010(2) 0.000(2) -0.007(2)
    O6 0.104 0.062 0.169 -0.009 0.051 -0.001
    C12 0.044(3) 0.037(3) 0.086(3) -0.002(2) 0.009(2) -0.008(2)
    C13 0.043(3) 0.039(3) 0.054(3) 0.007(2) 0.008(2) 0.002(2)
    C14 0.037(2) 0.036(2) 0.049(3) 0.0044(19) 0.007(2) 0.000(2)
    C15 0.052(3) 0.041(3) 0.069(3) -0.002(2) 0.006(2) 0.006(2)
    C16 0.056(3) 0.059(3) 0.088(4) -0.005(2) -0.004(3) -0.013(3)
    C17 0.060(3) 0.079(4) 0.063(3) 0.016(3) -0.009(3) -0.016(3)
    C18 0.060(3) 0.065(3) 0.050(3) 0.020(2) 0.012(2) 0.011(2)
    C204 0.067 0.040 0.058 -0.004 0.000 0.005
    C101 0.050(3) 0.040(3) 0.037(2) 0.003(2) 0.007(2) -0.0026(19)
    C102 0.052(3) 0.040(3) 0.049(3) -0.005(2) 0.012(2) 0.0025(19)
    C103 0.038(2) 0.049(3) 0.047(2) 0.002(2) 0.0141(19) 0.000(2)
    C104 0.035(2) 0.034(2) 0.036(2) -0.0007(19) 0.0045(19) -0.0059(18)
    C105 0.050(3) 0.035(2) 0.056(3) -0.003(2) 0.013(2) -0.002(2)
    C106 0.045(3) 0.048(3) 0.063(3) 0.001(2) 0.022(2) -0.007(2)
    C111 0.061(3) 0.044(3) 0.052(3) 0.004(2) 0.009(2) -0.006(2)
    C112 0.048(3) 0.030(2) 0.090(3) -0.004(2) 0.021(2) -0.003(2)
    C113 0.045(3) 0.039(3) 0.055(3) 0.013(2) 0.015(2) 0.001(2)
    C114 0.044(3) 0.028(2) 0.054(3) 0.003(2) 0.013(2) -0.004(2)
    C115 0.056(3) 0.045(3) 0.079(3) -0.004(2) 0.006(3) 0.007(2)
    C116 0.067(4) 0.054(3) 0.111(4) -0.012(3) -0.007(3) -0.005(3)
    C117 0.075(4) 0.057(3) 0.086(4) 0.014(3) -0.014(3) -0.020(3)
    C241 0.076 0.062 0.085 -0.005 0.008 -0.017
    C118 0.069(3) 0.058(3) 0.052(3) 0.025(3) 0.009(3) 0.001(2)
    C141 0.045(3) 0.041(3) 0.038(2) -0.002(2) 0.003(2) -0.001(2)
    C201 0.059 0.048 0.037 0.000 0.011 -0.003
    C202 0.059(3) 0.042(3) 0.056(3) 0.004(2) 0.018(2) -0.010(2)
    C4 0.040 0.051 0.053 0.000 0.002 -0.012
    C203 0.046(3) 0.067(3) 0.044(2) -0.014(2) 0.018(2) -0.011(2)
    C206 0.053(3) 0.054(3) 0.126(4) -0.006(2) 0.029(3) -0.016(3)
    C205 0.060 0.050 0.115 0.009 0.011 -0.003
    C211 0.053(3) 0.051(3) 0.043(2) -0.005(2) 0.017(2) -0.006(2)
    C212 0.045(3) 0.045(3) 0.060(3) 0.000(2) 0.008(2) 0.012(2)
    C213 0.041(3) 0.045(3) 0.050(3) -0.007(2) 0.010(2) -0.009(2)
    C214 0.033(2) 0.039(2) 0.042(2) -0.0047(19) 0.0089(19) 0.003(2)
    C215 0.051(3) 0.045(3) 0.057(3) 0.005(2) 0.012(2) 0.001(2)
    C216 0.057(3) 0.079(4) 0.054(3) 0.013(3) 0.006(3) 0.014(3)
    C41 0.036 0.093 0.050 0.010 -0.003 -0.014
    C217 0.063(3) 0.096(4) 0.043(3) -0.014(3) 0.008(2) 0.001(3)
    C218 0.057(3) 0.067(3) 0.061(3) -0.010(2) 0.018(2) -0.020(2)
    C301 0.047(3) 0.042(3) 0.045(2) -0.008(2) 0.016(2) 0.0002(19)
    C302 0.042(3) 0.050(3) 0.071(3) 0.002(2) 0.020(2) 0.001(2)
    C303 0.058(3) 0.037(3) 0.069(3) 0.002(2) 0.014(2) 0.004(2)
    C3 0.057 0.042 0.082 -0.003 0.002 0.012
    C304 0.048(3) 0.041(3) 0.041(2) -0.003(2) 0.006(2) 0.0057(19)
    C305 0.041(3) 0.054(3) 0.055(3) -0.002(2) 0.006(2) 0.000(2)
    C306 0.053(3) 0.037(3) 0.062(3) 0.001(2) 0.008(2) -0.001(2)
    C311 0.055(3) 0.049(3) 0.063(3) -0.009(2) 0.023(2) -0.001(2)
    C312 0.051(3) 0.044(3) 0.100(4) -0.001(2) 0.005(3) 0.003(3)
    C313 0.052(3) 0.036(3) 0.076(3) -0.008(2) 0.025(3) -0.011(2)
    C314 0.047(3) 0.033(3) 0.062(3) -0.006(2) 0.024(2) -0.001(2)
    C315 0.060(3) 0.045(3) 0.071(3) 0.005(2) 0.023(3) 0.001(2)
    C316 0.074(4) 0.066(3) 0.070(3) 0.012(3) 0.012(3) 0.009(3)
    C317 0.091(4) 0.071(4) 0.064(3) -0.012(3) 0.024(3) -0.008(3)
    C318 0.079(4) 0.060(3) 0.080(4) -0.014(3) 0.041(3) -0.023(3)
    N11 0.047(2) 0.033(2) 0.048(2) 0.0055(16) 0.0018(17) -0.0006(17)
    N112 0.055(2) 0.0287(19) 0.049(2) -0.0004(17) 0.0100(18) -0.0012(16)
    N211 0.052(2) 0.046(2) 0.064(2) 0.0024(17) 0.0133(19) -0.0065(19)
    N212 0.045(2) 0.035(2) 0.043(2) -0.0034(16) 0.0112(17) -0.0002(16)
    N311 0.055(3) 0.053(2) 0.102(3) 0.003(2) 0.020(2) -0.022(2)
    N312 0.050(2) 0.031(2) 0.070(3) 0.0010(17) 0.021(2) -0.0033(18)
    O1 0.086(2) 0.0419(18) 0.111(2) -0.0004(16) 0.0053(18) -0.0037(16)
    O2 0.067(2) 0.065(2) 0.098(2) 0.0129(16) 0.0141(18) -0.0146(16)
    O3 0.0550(18) 0.0341(16) 0.0788(19) 0.0011(13) 0.0234(15) -0.0074(13)
    O4 0.0542(19) 0.0532(18) 0.087(2) 0.0013(15) 0.0329(17) -0.0045(15)
    O5 0.094 0.096 0.095 -0.037 0.032 -0.014
    N12 0.054 0.044 0.068 0.000 0.014 0.011
    O7 0.064(2) 0.0546(19) 0.157(3) -0.0076(16) 0.0104(19) 0.0410(18)
    N111 0.058 0.045 0.070 0.009 0.022 0.008
    O8 0.065(2) 0.066(2) 0.148(3) -0.0181(17) -0.011(2) 0.0130(18)
_geom_special_details
;
All s.u.'s (except the s.u. in the dihedral angle between two l.s. planes)
are estimated using the full covariance matrix. The cell s.u.'s are taken
into account individually in the estimation of s.u.'s in distances, angles
and torsion angles; correlations between s.u.'s in cell parameters are only
used when they are defined by crystal symmetry. An approximate (isotropic)
treatment of cell s.u.'s is used for estimating s.u.'s involving l.s.
planes.
;
loop_
    _geom_bond_atom_site_label_1
    _geom_bond_atom_site_label_2
    _geom_bond_site_symmetry_2
    _geom_bond_distance
    _geom_bond_publ_flag
    C1 C6 . 1.365(4) ?
    C1 C2 . 1.376(4) ?
    C1 C11 . 1.521(4) ?
    C2 C3 . 1.397(4) ?
    C2 H1 . 0.9300 ?
    C5 C4 . 1.364(4) ?
    C5 C6 . 1.383(4) ?
    C5 H3 . 0.9300 ?
    C6 H4 . 0.9300 ?
    C341 O8 . 1.202(4) ?
    C341 O7 . 1.287(4) ?
    C341 C304 . 1.491(5) ?
    C11 N11 . 1.465(4) ?
    C11 H6 . 0.9700 ?
    C11 H5 . 0.9700 ?
    O6 C241 . 1.237(4) ?
    C12 N12 . 1.314(4) ?
    C12 N11 . 1.349(4) ?
    C12 H7 . 0.9300 ?
    C13 N12 . 1.382(4) ?
    C13 C14 . 1.391(4) ?
    C13 C18 . 1.400(4) ?
    C14 C15 . 1.374(4) ?
    C14 N11 . 1.385(4) ?
    C15 C16 . 1.372(4) ?
    C15 H8 . 0.9300 ?
    C16 C17 . 1.379(5) ?
    C16 H9 . 0.9300 ?
    C17 C18 . 1.368(5) ?
    C17 H10 . 0.9300 ?
    C18 H11 . 0.9300 ?
    C204 C205 . 1.355(5) ?
    C204 C203 . 1.371(4) ?
    C204 C241 . 1.520(5) ?
    C101 C102 . 1.369(4) ?
    C101 C106 . 1.388(4) ?
    C101 C111 . 1.523(4) ?
    C102 C103 . 1.390(4) ?
    C102 H13 . 0.9300 ?
    C103 C104 . 1.387(4) ?
    C103 H14 . 0.9300 ?
    C104 C105 . 1.370(4) ?
    C104 C141 . 1.488(4) ?
    C105 C106 . 1.380(4) ?
    C105 H15 . 0.9300 ?
    C106 H16 . 0.9300 ?
    C111 N112 . 1.463(4) ?
    C111 H17 . 0.9700 ?
    C111 H18 . 0.9700 ?
    C112 N111 . 1.310(4) ?
    C112 N112 . 1.347(4) ?
    C112 H19 . 0.9300 ?
    C113 C118 . 1.383(4) ?
    C113 C114 . 1.390(4) ?
    C113 N111 . 1.391(4) ?
    C114 C115 . 1.378(4) ?
    C114 N112 . 1.388(4) ?
    C115 C116 . 1.378(4) ?
    C115 H20 . 0.9300 ?
    C116 C117 . 1.376(5) ?
    C116 H21 . 0.9300 ?
    C117 C118 . 1.376(5) ?
    C117 H22 . 0.9300 ?
    C241 O5 . 1.225(5) ?
    C118 H23 . 0.9300 ?
    C141 O4 . 1.205(4) ?
    C141 O3 . 1.324(4) ?
    C201 C202 . 1.367(5) ?
    C201 C206 . 1.369(4) ?
    C201 C211 . 1.510(4) ?
    C202 C203 . 1.400(4) ?
    C202 H25 . 0.9300 ?
    C4 C3 . 1.361(5) ?
    C4 C41 . 1.526(5) ?
    C203 H26 . 0.9300 ?
    C206 C205 . 1.373(5) ?
    C206 H28 . 0.9300 ?
    C205 H27 . 0.9300 ?
    C211 N212 . 1.458(3) ?
    C211 H30 . 0.9700 ?
    C211 H29 . 0.9700 ?
    C212 N211 . 1.302(4) ?
    C212 N212 . 1.355(4) ?
    C212 H31 . 0.9300 ?
    C213 N211 . 1.387(4) ?
    C213 C218 . 1.388(4) ?
    C213 C214 . 1.391(4) ?
    C214 C215 . 1.379(4) ?
    C214 N212 . 1.393(4) ?
    C215 C216 . 1.370(4) ?
    C215 H32 . 0.9300 ?
    C216 C217 . 1.394(5) ?
    C216 H33 . 0.9300 ?
    C41 O2 . 1.226(4) ?
    C41 O1 . 1.278(5) ?
    C217 C218 . 1.376(4) ?
    C217 H34 . 0.9300 ?
    C218 H35 . 0.9300 ?
    C301 C302 . 1.378(4) ?
    C301 C306 . 1.383(4) ?
    C301 C311 . 1.514(4) ?
    C302 C303 . 1.388(4) ?
    C302 H37 . 0.9300 ?
    C303 C304 . 1.377(4) ?
    C303 H38 . 0.9300 ?
    C3 H2 . 0.9300 ?
    C304 C305 . 1.377(4) ?
    C305 C306 . 1.379(4) ?
    C305 H39 . 0.9300 ?
    C306 H40 . 0.9300 ?
    C311 N312 . 1.465(4) ?
    C311 H41 . 0.9700 ?
    C311 H42 . 0.9700 ?
    C312 N311 . 1.307(4) ?
    C312 N312 . 1.353(4) ?
    C312 H43 . 0.9300 ?
    C313 C318 . 1.375(5) ?
    C313 N311 . 1.383(4) ?
    C313 C314 . 1.402(5) ?
    C314 N312 . 1.377(4) ?
    C314 C315 . 1.380(4) ?
    C315 C316 . 1.381(4) ?
    C315 H44 . 0.9300 ?
    C316 C317 . 1.390(5) ?
    C316 H45 . 0.9300 ?
    C317 C318 . 1.364(5) ?
    C317 H46 . 0.9300 ?
    C318 H47 . 0.9300 ?
    O1 H12 . 0.8200 ?
    O3 H24 . 0.8200 ?
    O5 H36 . 0.8200 ?
    O7 H48 . 0.8200 ?
loop_
    _geom_angle_atom_site_label_1
    _geom_angle_atom_site_label_2
    _geom_angle_atom_site_label_3
    _geom_angle_site_symmetry_1
    _geom_angle_site_symmetry_3
    _geom_angle
    _geom_angle_publ_flag
    C6 C1 C2 . . 119.1(4) ?
    C6 C1 C11 . . 120.5(4) ?
    C2 C1 C11 . . 120.4(4) ?
    C1 C2 C3 . . 119.7(4) ?
    C1 C2 H1 . . 120.2 ?
    C3 C2 H1 . . 120.2 ?
    C4 C5 C6 . . 120.6(4) ?
    C4 C5 H3 . . 119.7 ?
    C6 C5 H3 . . 119.7 ?
    C1 C6 C5 . . 120.7(4) ?
    C1 C6 H4 . . 119.6 ?
    C5 C6 H4 . . 119.6 ?
    O8 C341 O7 . . 123.7(4) ?
    O8 C341 C304 . . 122.8(4) ?
    O7 C341 C304 . . 113.6(4) ?
    N11 C11 C1 . . 111.5(3) ?
    N11 C11 H6 . . 109.3 ?
    C1 C11 H6 . . 109.3 ?
    N11 C11 H5 . . 109.3 ?
    C1 C11 H5 . . 109.3 ?
    H6 C11 H5 . . 108.0 ?
    N12 C12 N11 . . 114.4(3) ?
    N12 C12 H7 . . 122.8 ?
    N11 C12 H7 . . 122.8 ?
    N12 C13 C14 . . 110.5(3) ?
    N12 C13 C18 . . 130.1(4) ?
    C14 C13 C18 . . 119.4(4) ?
    C15 C14 N11 . . 131.6(4) ?
    C15 C14 C13 . . 123.1(4) ?
    N11 C14 C13 . . 105.2(3) ?
    C16 C15 C14 . . 116.3(4) ?
    C16 C15 H8 . . 121.9 ?
    C14 C15 H8 . . 121.9 ?
    C15 C16 C17 . . 121.8(4) ?
    C15 C16 H9 . . 119.1 ?
    C17 C16 H9 . . 119.1 ?
    C18 C17 C16 . . 122.2(4) ?
    C18 C17 H10 . . 118.9 ?
    C16 C17 H10 . . 118.9 ?
    C17 C18 C13 . . 117.1(4) ?
    C17 C18 H11 . . 121.4 ?
    C13 C18 H11 . . 121.4 ?
    C205 C204 C203 . . 118.2(4) ?
    C205 C204 C241 . . 119.0(4) ?
    C203 C204 C241 . . 122.6(4) ?
    C102 C101 C106 . . 118.6(4) ?
    C102 C101 C111 . . 120.7(3) ?
    C106 C101 C111 . . 120.7(4) ?
    C101 C102 C103 . . 121.2(4) ?
    C101 C102 H13 . . 119.4 ?
    C103 C102 H13 . . 119.4 ?
    C104 C103 C102 . . 119.9(4) ?
    C104 C103 H14 . . 120.1 ?
    C102 C103 H14 . . 120.1 ?
    C105 C104 C103 . . 118.8(3) ?
    C105 C104 C141 . . 123.7(3) ?
    C103 C104 C141 . . 117.4(4) ?
    C104 C105 C106 . . 121.1(4) ?
    C104 C105 H15 . . 119.4 ?
    C106 C105 H15 . . 119.4 ?
    C105 C106 C101 . . 120.3(4) ?
    C105 C106 H16 . . 119.8 ?
    C101 C106 H16 . . 119.8 ?
    N112 C111 C101 . . 110.5(3) ?
    N112 C111 H17 . . 109.5 ?
    C101 C111 H17 . . 109.5 ?
    N112 C111 H18 . . 109.5 ?
    C101 C111 H18 . . 109.5 ?
    H17 C111 H18 . . 108.1 ?
    N111 C112 N112 . . 114.4(3) ?
    N111 C112 H19 . . 122.8 ?
    N112 C112 H19 . . 122.8 ?
    C118 C113 C114 . . 119.9(4) ?
    C118 C113 N111 . . 130.1(4) ?
    C114 C113 N111 . . 110.0(3) ?
    C115 C114 N112 . . 131.7(4) ?
    C115 C114 C113 . . 122.9(4) ?
    N112 C114 C113 . . 105.4(3) ?
    C114 C115 C116 . . 115.8(4) ?
    C114 C115 H20 . . 122.1 ?
    C116 C115 H20 . . 122.1 ?
    C117 C116 C115 . . 122.3(4) ?
    C117 C116 H21 . . 118.8 ?
    C115 C116 H21 . . 118.8 ?
    C118 C117 C116 . . 121.3(4) ?
    C118 C117 H22 . . 119.3 ?
    C116 C117 H22 . . 119.3 ?
    O5 C241 O6 . . 127.4(4) ?
    O5 C241 C204 . . 114.2(4) ?
    O6 C241 C204 . . 117.7(4) ?
    C117 C118 C113 . . 117.7(4) ?
    C117 C118 H23 . . 121.1 ?
    C113 C118 H23 . . 121.1 ?
    O4 C141 O3 . . 123.7(4) ?
    O4 C141 C104 . . 123.6(4) ?
    O3 C141 C104 . . 112.7(4) ?
    C202 C201 C206 . . 118.5(4) ?
    C202 C201 C211 . . 123.2(4) ?
    C206 C201 C211 . . 118.3(4) ?
    C201 C202 C203 . . 121.4(4) ?
    C201 C202 H25 . . 119.3 ?
    C203 C202 H25 . . 119.3 ?
    C3 C4 C5 . . 119.2(4) ?
    C3 C4 C41 . . 121.2(4) ?
    C5 C4 C41 . . 119.6(4) ?
    C204 C203 C202 . . 119.4(4) ?
    C204 C203 H26 . . 120.3 ?
    C202 C203 H26 . . 120.3 ?
    C201 C206 C205 . . 119.6(4) ?
    C201 C206 H28 . . 120.2 ?
    C205 C206 H28 . . 120.2 ?
    C204 C205 C206 . . 122.9(4) ?
    C204 C205 H27 . . 118.5 ?
    C206 C205 H27 . . 118.5 ?
    N212 C211 C201 . . 111.7(3) ?
    N212 C211 H30 . . 109.3 ?
    C201 C211 H30 . . 109.3 ?
    N212 C211 H29 . . 109.3 ?
    C201 C211 H29 . . 109.3 ?
    H30 C211 H29 . . 107.9 ?
    N211 C212 N212 . . 114.4(3) ?
    N211 C212 H31 . . 122.8 ?
    N212 C212 H31 . . 122.8 ?
    N211 C213 C218 . . 129.6(4) ?
    N211 C213 C214 . . 110.8(3) ?
    C218 C213 C214 . . 119.6(4) ?
    C215 C214 C213 . . 123.8(4) ?
    C215 C214 N212 . . 131.6(4) ?
    C213 C214 N212 . . 104.5(3) ?
    C216 C215 C214 . . 115.6(4) ?
    C216 C215 H32 . . 122.2 ?
    C214 C215 H32 . . 122.2 ?
    C215 C216 C217 . . 121.8(4) ?
    C215 C216 H33 . . 119.1 ?
    C217 C216 H33 . . 119.1 ?
    O2 C41 O1 . . 126.7(4) ?
    O2 C41 C4 . . 119.6(4) ?
    O1 C41 C4 . . 113.6(4) ?
    C218 C217 C216 . . 122.0(4) ?
    C218 C217 H34 . . 119.0 ?
    C216 C217 H34 . . 119.0 ?
    C217 C218 C213 . . 117.1(4) ?
    C217 C218 H35 . . 121.5 ?
    C213 C218 H35 . . 121.5 ?
    C302 C301 C306 . . 118.6(3) ?
    C302 C301 C311 . . 121.3(4) ?
    C306 C301 C311 . . 120.1(3) ?
    C301 C302 C303 . . 120.2(4) ?
    C301 C302 H37 . . 119.9 ?
    C303 C302 H37 . . 119.9 ?
    C304 C303 C302 . . 120.8(4) ?
    C304 C303 H38 . . 119.6 ?
    C302 C303 H38 . . 119.6 ?
    C4 C3 C2 . . 120.7(4) ?
    C4 C3 H2 . . 119.7 ?
    C2 C3 H2 . . 119.7 ?
    C303 C304 C305 . . 119.2(3) ?
    C303 C304 C341 . . 122.0(4) ?
    C305 C304 C341 . . 118.8(4) ?
    C304 C305 C306 . . 120.0(4) ?
    C304 C305 H39 . . 120.0 ?
    C306 C305 H39 . . 120.0 ?
    C305 C306 C301 . . 121.2(4) ?
    C305 C306 H40 . . 119.4 ?
    C301 C306 H40 . . 119.4 ?
    N312 C311 C301 . . 111.9(3) ?
    N312 C311 H41 . . 109.2 ?
    C301 C311 H41 . . 109.2 ?
    N312 C311 H42 . . 109.2 ?
    C301 C311 H42 . . 109.2 ?
    H41 C311 H42 . . 107.9 ?
    N311 C312 N312 . . 113.6(4) ?
    N311 C312 H43 . . 123.2 ?
    N312 C312 H43 . . 123.2 ?
    C318 C313 N311 . . 130.0(4) ?
    C318 C313 C314 . . 120.6(4) ?
    N311 C313 C314 . . 109.3(4) ?
    N312 C314 C315 . . 132.5(4) ?
    N312 C314 C313 . . 105.5(4) ?
    C315 C314 C313 . . 121.9(4) ?
    C314 C315 C316 . . 116.3(4) ?
    C314 C315 H44 . . 121.9 ?
    C316 C315 H44 . . 121.9 ?
    C315 C316 C317 . . 121.8(4) ?
    C315 C316 H45 . . 119.1 ?
    C317 C316 H45 . . 119.1 ?
    C318 C317 C316 . . 121.6(4) ?
    C318 C317 H46 . . 119.2 ?
    C316 C317 H46 . . 119.2 ?
    C317 C318 C313 . . 117.8(4) ?
    C317 C318 H47 . . 121.1 ?
    C313 C318 H47 . . 121.1 ?
    C12 N11 C14 . . 106.0(3) ?
    C12 N11 C11 . . 127.5(3) ?
    C14 N11 C11 . . 126.3(3) ?
    C112 N112 C114 . . 106.1(3) ?
    C112 N112 C111 . . 127.3(3) ?
    C114 N112 C111 . . 126.5(3) ?
    C212 N211 C213 . . 104.1(3) ?
    C212 N212 C214 . . 106.2(3) ?
    C212 N212 C211 . . 127.4(3) ?
    C214 N212 C211 . . 126.3(3) ?
    C312 N311 C313 . . 105.1(4) ?
    C312 N312 C314 . . 106.5(3) ?
    C312 N312 C311 . . 125.9(4) ?
    C314 N312 C311 . . 127.6(3) ?
    C41 O1 H12 . . 109.5 ?
    C141 O3 H24 . . 109.5 ?
    C241 O5 H36 . . 109.5 ?
    C12 N12 C13 . . 103.9(3) ?
    C341 O7 H48 . . 109.5 ?
    C112 N111 C113 . . 104.1(3) ?
loop_
    _geom_torsion_atom_site_label_1
    _geom_torsion_atom_site_label_2
    _geom_torsion_atom_site_label_3
    _geom_torsion_atom_site_label_4
    _geom_torsion_site_symmetry_1
    _geom_torsion_site_symmetry_2
    _geom_torsion_site_symmetry_3
    _geom_torsion_site_symmetry_4
    _geom_torsion
    _geom_torsion_publ_flag
    C6 C1 C2 C3 . . . . -2.5(5) ?
    C11 C1 C2 C3 . . . . 176.8(3) ?
    C2 C1 C6 C5 . . . . 2.5(5) ?
    C11 C1 C6 C5 . . . . -176.8(3) ?
    C4 C5 C6 C1 . . . . 0.5(5) ?
    C6 C1 C11 N11 . . . . 59.7(4) ?
    C2 C1 C11 N11 . . . . -119.5(4) ?
    N12 C13 C14 C15 . . . . 179.6(3) ?
    C18 C13 C14 C15 . . . . -0.7(6) ?
    N12 C13 C14 N11 . . . . 0.1(4) ?
    C18 C13 C14 N11 . . . . 179.8(3) ?
    N11 C14 C15 C16 . . . . -179.9(4) ?
    C13 C14 C15 C16 . . . . 0.7(6) ?
    C14 C15 C16 C17 . . . . -0.5(6) ?
    C15 C16 C17 C18 . . . . 0.3(7) ?
    C16 C17 C18 C13 . . . . -0.3(6) ?
    N12 C13 C18 C17 . . . . -179.9(4) ?
    C14 C13 C18 C17 . . . . 0.5(5) ?
    C106 C101 C102 C103 . . . . -2.6(5) ?
    C111 C101 C102 C103 . . . . 175.3(3) ?
    C101 C102 C103 C104 . . . . -0.2(5) ?
    C102 C103 C104 C105 . . . . 2.5(5) ?
    C102 C103 C104 C141 . . . . -175.0(3) ?
    C103 C104 C105 C106 . . . . -1.8(5) ?
    C141 C104 C105 C106 . . . . 175.4(3) ?
    C104 C105 C106 C101 . . . . -1.0(5) ?
    C102 C101 C106 C105 . . . . 3.3(5) ?
    C111 C101 C106 C105 . . . . -174.7(3) ?
    C102 C101 C111 N112 . . . . -66.8(4) ?
    C106 C101 C111 N112 . . . . 111.1(4) ?
    C118 C113 C114 C115 . . . . 1.5(6) ?
    N111 C113 C114 C115 . . . . -177.6(3) ?
    C118 C113 C114 N112 . . . . 179.5(3) ?
    N111 C113 C114 N112 . . . . 0.4(4) ?
    N112 C114 C115 C116 . . . . -178.4(4) ?
    C113 C114 C115 C116 . . . . -0.9(6) ?
    C114 C115 C116 C117 . . . . 0.3(6) ?
    C115 C116 C117 C118 . . . . -0.1(7) ?
    C205 C204 C241 O5 . . . . -163.5(4) ?
    C203 C204 C241 O5 . . . . 10.2(6) ?
    C205 C204 C241 O6 . . . . 25.9(6) ?
    C203 C204 C241 O6 . . . . -160.4(4) ?
    C116 C117 C118 C113 . . . . 0.5(7) ?
    C114 C113 C118 C117 . . . . -1.2(6) ?
    N111 C113 C118 C117 . . . . 177.7(4) ?
    C105 C104 C141 O4 . . . . 178.3(4) ?
    C103 C104 C141 O4 . . . . -4.3(5) ?
    C105 C104 C141 O3 . . . . -2.8(5) ?
    C103 C104 C141 O3 . . . . 174.5(3) ?
    C206 C201 C202 C203 . . . . -1.8(5) ?
    C211 C201 C202 C203 . . . . 179.8(3) ?
    C6 C5 C4 C3 . . . . -3.3(5) ?
    C6 C5 C4 C41 . . . . 175.1(3) ?
    C205 C204 C203 C202 . . . . -1.6(5) ?
    C241 C204 C203 C202 . . . . -175.4(3) ?
    C201 C202 C203 C204 . . . . 2.5(5) ?
    C202 C201 C206 C205 . . . . 0.2(6) ?
    C211 C201 C206 C205 . . . . 178.7(3) ?
    C203 C204 C205 C206 . . . . 0.1(6) ?
    C241 C204 C205 C206 . . . . 174.1(4) ?
    C201 C206 C205 C204 . . . . 0.6(6) ?
    C202 C201 C211 N212 . . . . -49.9(5) ?
    C206 C201 C211 N212 . . . . 131.6(3) ?
    N211 C213 C214 C215 . . . . -178.1(3) ?
    C218 C213 C214 C215 . . . . 1.8(6) ?
    N211 C213 C214 N212 . . . . 0.0(4) ?
    C218 C213 C214 N212 . . . . 179.9(3) ?
    C213 C214 C215 C216 . . . . -1.5(5) ?
    N212 C214 C215 C216 . . . . -179.0(3) ?
    C214 C215 C216 C217 . . . . 0.6(6) ?
    C3 C4 C41 O2 . . . . -176.0(4) ?
    C5 C4 C41 O2 . . . . 5.6(6) ?
    C3 C4 C41 O1 . . . . 2.9(5) ?
    C5 C4 C41 O1 . . . . -175.5(3) ?
    C215 C216 C217 C218 . . . . -0.2(7) ?
    C216 C217 C218 C213 . . . . 0.5(6) ?
    N211 C213 C218 C217 . . . . 178.7(4) ?
    C214 C213 C218 C217 . . . . -1.2(5) ?
    C306 C301 C302 C303 . . . . -1.6(5) ?
    C311 C301 C302 C303 . . . . 177.6(3) ?
    C301 C302 C303 C304 . . . . 1.5(6) ?
    C5 C4 C3 C2 . . . . 3.3(6) ?
    C41 C4 C3 C2 . . . . -175.1(3) ?
    C1 C2 C3 C4 . . . . -0.4(6) ?
    C302 C303 C304 C305 . . . . -0.2(6) ?
    C302 C303 C304 C341 . . . . -176.4(3) ?
    O8 C341 C304 C303 . . . . -168.5(4) ?
    O7 C341 C304 C303 . . . . 11.1(6) ?
    O8 C341 C304 C305 . . . . 15.3(6) ?
    O7 C341 C304 C305 . . . . -165.2(3) ?
    C303 C304 C305 C306 . . . . -0.9(5) ?
    C341 C304 C305 C306 . . . . 175.4(3) ?
    C304 C305 C306 C301 . . . . 0.8(6) ?
    C302 C301 C306 C305 . . . . 0.5(6) ?
    C311 C301 C306 C305 . . . . -178.8(3) ?
    C302 C301 C311 N312 . . . . -110.0(4) ?
    C306 C301 C311 N312 . . . . 69.2(4) ?
    C318 C313 C314 N312 . . . . -177.1(3) ?
    N311 C313 C314 N312 . . . . 0.0(4) ?
    C318 C313 C314 C315 . . . . 0.7(6) ?
    N311 C313 C314 C315 . . . . 177.8(3) ?
    N312 C314 C315 C316 . . . . 177.2(4) ?
    C313 C314 C315 C316 . . . . 0.1(6) ?
    C314 C315 C316 C317 . . . . -0.6(6) ?
    C315 C316 C317 C318 . . . . 0.4(7) ?
    C316 C317 C318 C313 . . . . 0.4(7) ?
    N311 C313 C318 C317 . . . . -177.4(4) ?
    C314 C313 C318 C317 . . . . -0.9(6) ?
    N12 C12 N11 C14 . . . . -0.8(4) ?
    N12 C12 N11 C11 . . . . 174.6(3) ?
    C15 C14 N11 C12 . . . . -179.0(4) ?
    C13 C14 N11 C12 . . . . 0.4(4) ?
    C15 C14 N11 C11 . . . . 5.5(6) ?
    C13 C14 N11 C11 . . . . -175.1(3) ?
    C1 C11 N11 C12 . . . . -111.0(4) ?
    C1 C11 N11 C14 . . . . 63.5(4) ?
    N111 C112 N112 C114 . . . . 0.4(4) ?
    N111 C112 N112 C111 . . . . -175.6(3) ?
    C115 C114 N112 C112 . . . . 177.3(4) ?
    C113 C114 N112 C112 . . . . -0.4(4) ?
    C115 C114 N112 C111 . . . . -6.7(6) ?
    C113 C114 N112 C111 . . . . 175.6(3) ?
    C101 C111 N112 C112 . . . . 103.3(4) ?
    C101 C111 N112 C114 . . . . -71.9(4) ?
    N212 C212 N211 C213 . . . . 0.1(4) ?
    C218 C213 N211 C212 . . . . -180.0(4) ?
    C214 C213 N211 C212 . . . . -0.1(4) ?
    N211 C212 N212 C214 . . . . -0.1(4) ?
    N211 C212 N212 C211 . . . . -176.6(3) ?
    C215 C214 N212 C212 . . . . 178.0(4) ?
    C213 C214 N212 C212 . . . . 0.1(4) ?
    C215 C214 N212 C211 . . . . -5.5(6) ?
    C213 C214 N212 C211 . . . . 176.6(3) ?
    C201 C211 N212 C212 . . . . 107.1(4) ?
    C201 C211 N212 C214 . . . . -68.8(4) ?
    N312 C312 N311 C313 . . . . 0.6(5) ?
    C318 C313 N311 C312 . . . . 176.4(4) ?
    C314 C313 N311 C312 . . . . -0.4(5) ?
    N311 C312 N312 C314 . . . . -0.6(5) ?
    N311 C312 N312 C311 . . . . 177.1(3) ?
    C315 C314 N312 C312 . . . . -177.2(4) ?
    C313 C314 N312 C312 . . . . 0.3(4) ?
    C315 C314 N312 C311 . . . . 5.2(6) ?
    C313 C314 N312 C311 . . . . -177.3(3) ?
    C301 C311 N312 C312 . . . . -87.8(4) ?
    C301 C311 N312 C314 . . . . 89.3(4) ?
    N11 C12 N12 C13 . . . . 0.9(4) ?
    C14 C13 N12 C12 . . . . -0.6(4) ?
    C18 C13 N12 C12 . . . . 179.8(4) ?
    N112 C112 N111 C113 . . . . -0.2(4) ?
    C118 C113 N111 C112 . . . . -179.1(4) ?
    C114 C113 N111 C112 . . . . -0.1(4) ?
loop_
    _geom_hbond_atom_site_label_D
    _geom_hbond_atom_site_label_H
    _geom_hbond_atom_site_label_A
    _geom_hbond_site_symmetry_A
    _geom_hbond_distance_DH
    _geom_hbond_distance_HA
    _geom_hbond_distance_DA
    _geom_hbond_angle_DHA
    O1 H12 N12 2_745 0.82 1.92 2.693(4) 157.2
    O3 H24 N111 2_655 0.82 1.85 2.613(4) 153.8
    O5 H36 N211 2_655 0.82 1.92 2.711(4) 162.1
    O7 H48 N311 2_545 0.82 1.84 2.628(4) 159.8
data_global
_journal_date_recd_electronic     2011-08-13
_journal_date_accepted     2011-11-01
_journal_name_full     'Acta Crystallographica, Section E'
_journal_year     2011
_journal_volume     67
_journal_issue     12
_journal_page_first     o3208
_journal_page_last     o3208
_journal_paper_category     QO
_journal_coeditor_code     AA2025
_publ_contact_author_name     'Hai-Wei Kuai'
_publ_contact_author_address
;
Faculty of Life Science and Chemical Engineering,
Huaiyin Institute of Technology, Huaian 223003, People's Republic of China
;
_publ_contact_author_email     hyitshy@126.com
_publ_contact_author_fax     86-517-83559044
_publ_contact_author_phone     86-517-83559044
_publ_section_title
;
Second monoclinic polymorph of 4-[(1<i>H</i>-benzimidazol-1-yl)methyl]benzoic
acid
;
loop_
    _publ_author_name
    _publ_author_address
    'Hai-Wei Kuai'
;
Faculty of Life Science and Chemical Engineering,
Huaiyin Institute of Technology, Huaian 223003, People's Republic of China
;
    'Xiao-Chun Cheng'
;
Faculty of Life Science and Chemical Engineering,
Huaiyin Institute of Technology, Huaian 223003, People's Republic of China
;
