# Supplementary material for: Second monoclinic polymorph of 4-[(1H-benzimidazol-1-yl)meth­yl]benzoic acid
Source: Acta Crystallogr Sect E Struct Rep Online. 2011 Nov 5;67(Pt 12):o3208. doi: 10.1107/S1600536811045983 (PMC3238873; doi:10.1107/S1600536811045983)
Supplement: Supplementary file 2 [file e-67-o3208-Isup2.hkl]

# 
# h,k,l, Fc-squared, Fo-squared, sigma(Fo-squared) and status flag 
# 
data_I
_shelx_title '    1 in P2(1)/c' 
_shelx_refln_list_code          4 
_shelx_F_calc_maximum      562.61 
_exptl_crystal_F_000      2112.00 
_reflns_d_resolution_high  0.8406 
 
loop_ 
 _symmetry_equiv_pos_as_xyz 
 'x, y, z' 
 '-x, y+1/2, -z+1/2' 
 '-x, -y, -z' 
 'x, -y-1/2, z-1/2' 
 
_cell_length_a    16.7042 
_cell_length_b    19.8596 
_cell_length_c    15.3429 
_cell_angle_alpha  90.000 
_cell_angle_beta  102.007 
_cell_angle_gamma  90.000 
 
_shelx_F_squared_multiplier     1.000 
 
loop_ 
 _refln_index_h 
 _refln_index_k 
 _refln_index_l 
 _refln_F_squared_calc 
 _refln_F_squared_meas 
 _refln_F_squared_sigma 
 _refln_observed_status 
   2   0   0    13385.93    13201.03    221.64 o 
   3   0   0     1616.37     1313.00     90.34 o 
   4   0   0      649.76      567.36     84.32 o 
   5   0   0      811.20      743.23    109.62 o 
   6   0   0     3351.92     3201.78    198.76 o 
   7   0   0      200.09      254.17     80.71 o 
   8   0   0      452.14      379.44    102.39 o 
   9   0   0      301.19      569.77    128.89 o 
  10   0   0      293.51       67.46     72.27 o 
  11   0   0      252.75      272.24    107.21 o 
  12   0   0      258.69      259.13     80.43 o 
  13   0   0      209.84      276.43     88.53 o 
  14   0   0        0.45        3.97     58.23 o 
  15   0   0       56.29       22.99     60.31 o 
  16   0   0      688.36      632.66    139.17 o 
  17   0   0        1.46      -20.48     95.16 o 
  18   0   0      264.37      302.35    156.60 o 
   1   1   0      350.95      273.57     23.00 o 
   2   1   0      343.97      323.37     20.52 o 
   3   1   0     4563.99     4372.98     87.97 o 
   4   1   0     3738.79     3541.06    119.34 o 
   5   1   0     8423.75     8414.86    201.46 o 
   6   1   0     1258.46     1131.16     88.47 o 
   7   1   0     3254.52     3678.67    161.02 o 
   8   1   0      910.58      806.14    102.51 o 
   9   1   0      313.85      448.94     67.12 o 
  10   1   0      666.89      630.56     82.53 o 
  11   1   0     1355.36     1293.96    120.49 o 
  12   1   0      232.67      279.44     67.21 o 
  13   1   0       10.26       57.92     50.15 o 
  14   1   0      183.26      183.58     55.37 o 
  15   1   0      353.47      339.03     73.88 o 
  16   1   0       24.35       61.32     59.70 o 
  17   1   0       20.50       41.75     62.04 o 
  18   1   0        2.68      -14.45    108.41 o 
  19   1   0      125.57      162.62    152.98 o 
   0   2   0     1164.07      997.39     62.64 o 
   1   2   0     5942.38     5335.35     82.50 o 
   2   2   0      742.92      900.16     41.90 o 
   3   2   0      646.75      625.82     30.60 o 
   4   2   0      668.23      831.17     42.27 o 
   5   2   0        7.12      -18.61     19.75 o 
   6   2   0      612.16      573.56     57.75 o 
   7   2   0     1318.76     1395.15     81.49 o 
   8   2   0       14.52       63.41     33.15 o 
   9   2   0      408.66      271.24     53.36 o 
  10   2   0      112.26      106.48     60.65 o 
  11   2   0       15.46      -10.13     35.13 o 
  12   2   0       20.73        0.45     37.12 o 
  13   2   0      114.48      101.62     54.69 o 
  14   2   0      176.04      107.06     55.42 o 
  15   2   0        7.93      -25.06     35.30 o 
  16   2   0       18.56       58.37     60.63 o 
  17   2   0      482.79      421.72    132.28 o 
  18   2   0        0.00      -16.62     77.09 o 
  19   2   0       22.45      -43.36    110.82 o 
   1   3   0      402.02      420.19     35.90 o 
   2   3   0      173.79      155.75     27.18 o 
   3   3   0     1057.28     1090.80     40.42 o 
   4   3   0     5893.11     5842.05     90.78 o 
   5   3   0     7635.50     7273.05    112.70 o 
   6   3   0        0.10       -2.20     15.61 o 
   7   3   0      728.01      855.37     63.57 o 
   8   3   0     1277.77     1241.53     85.34 o 
   9   3   0       96.59       81.10     36.45 o 
  10   3   0     1811.04     1853.13    112.56 o 
  11   3   0      725.74      654.12     87.81 o 
  12   3   0      113.00      103.83     42.72 o 
  13   3   0        9.97       10.32     35.34 o 
  14   3   0       45.28       51.64     46.63 o 
  15   3   0       14.84      -31.46     41.69 o 
  16   3   0       16.26       -5.65     69.96 o 
  17   3   0       51.27       -5.74     76.68 o 
  18   3   0      264.80      239.18    118.80 o 
  19   3   0      268.59       62.64    137.32 o 
   0   4   0      313.88      401.72     45.38 o 
   1   4   0        0.13       18.35     17.56 o 
   2   4   0       93.43       77.36     26.73 o 
   3   4   0      158.81      166.96     20.81 o 
   4   4   0    23567.66    24394.00    183.86 o 
   5   4   0      874.32      976.15     45.86 o 
   6   4   0      178.13      118.55     25.03 o 
   7   4   0       86.21       22.92     19.98 o 
   8   4   0      267.08      268.26     43.66 o 
   9   4   0       15.18       14.00     25.95 o 
  10   4   0     1035.77      994.06     85.37 o 
  11   4   0      128.66      129.32     41.72 o 
  12   4   0       16.50       10.03     30.71 o 
  13   4   0        0.01       -7.82     33.35 o 
  14   4   0       80.19      136.64     70.64 o 
  15   4   0       64.36       -6.07     63.25 o 
  16   4   0      214.30      241.70    102.72 o 
  17   4   0       24.41       -6.23     78.14 o 
  18   4   0        2.91      -21.15     77.24 o 
  19   4   0       12.87       10.66     96.96 o 
   1   5   0       71.60       24.67     18.62 o 
   2   5   0     2507.79     2364.56     63.99 o 
   3   5   0    21199.97    21461.88    187.22 o 
   4   5   0     1890.96     1995.98     57.05 o 
   5   5   0     5335.17     5354.03     97.99 o 
   6   5   0       31.38       17.20     16.98 o 
   7   5   0      769.32      851.11     52.69 o 
   8   5   0      739.71      804.05     70.31 o 
   9   5   0      324.20      325.73     49.89 o 
  10   5   0      120.45      119.84     38.24 o 
  11   5   0       32.17       23.00     33.11 o 
  12   5   0      380.59      350.60     62.74 o 
  13   5   0      348.68      407.79    106.38 o 
  14   5   0       18.05       14.22     63.60 o 
  15   5   0      154.55      179.41     89.35 o 
  16   5   0       53.33       73.80     81.78 o 
  17   5   0       82.83      -26.50     95.16 o 
  18   5   0      163.36      226.04    119.87 o 
   0   6   0      523.41      588.79     65.09 o 
   1   6   0      200.17      255.41     33.40 o 
   2   6   0     1292.81     1316.64     55.50 o 
   3   6   0     3472.99     3605.11     84.74 o 
   4   6   0      178.18      175.83     28.56 o 
   5   6   0      573.38      550.74     39.66 o 
   6   6   0       72.42       15.98     18.37 o 
   7   6   0       30.23       19.51     20.08 o 
   8   6   0      200.63      168.74     31.76 o 
   9   6   0     2182.78     2160.55     86.90 o 
  10   6   0      291.86      349.19     53.41 o 
  11   6   0      327.43      298.68     55.15 o 
  12   6   0      129.34      114.35     51.09 o 
  13   6   0      943.59      711.33    137.56 o 
  14   6   0      175.79      163.74     84.36 o 
  15   6   0      148.47       82.65     78.34 o 
  16   6   0       38.57       53.08     77.48 o 
  17   6   0       71.65       50.59    124.07 o 
  18   6   0        0.82       45.77    115.64 o 
   1   7   0      214.66      201.85     32.84 o 
   2   7   0      500.13      423.27     42.17 o 
   3   7   0     5333.24     5440.97    109.36 o 
   4   7   0      197.53      303.97     35.33 o 
   5   7   0     6968.66     7700.86    139.99 o 
   6   7   0     8939.77     9381.11    171.31 o 
   7   7   0       81.14       82.51     25.51 o 
   8   7   0        2.29        5.66     21.81 o 
   9   7   0        2.09        3.07     23.60 o 
  10   7   0        2.32       10.91     24.85 o 
  11   7   0      129.09      139.44     71.65 o 
  12   7   0       67.26       31.06     52.25 o 
  13   7   0      413.63      404.88    112.85 o 
  14   7   0      513.39      604.70    135.89 o 
  15   7   0      250.86      310.71    111.09 o 
  16   7   0      234.37      316.73    115.41 o 
  17   7   0        0.14       30.06     76.77 o 
  18   7   0      109.97       68.66    140.94 o 
   0   8   0       37.04       25.25     28.64 o 
   1   8   0      393.90      358.86     42.48 o 
   2   8   0    12615.09    12904.62    199.94 o 
   3   8   0      556.58      511.03     45.64 o 
   4   8   0    13601.80    14237.80    235.17 o 
   5   8   0      704.35      684.35     51.72 o 
   6   8   0      342.00      391.72     46.07 o 
   7   8   0        2.67       -0.12     23.39 o 
   8   8   0        0.67       12.33     22.31 o 
   9   8   0      282.57      332.13     45.23 o 
  10   8   0     1603.51     1523.21    130.24 o 
  11   8   0      421.14      578.83     94.21 o 
  12   8   0      738.70      784.03    146.93 o 
  13   8   0       44.71       71.59     73.59 o 
  14   8   0        9.38      -20.68     62.20 o 
  15   8   0      177.69       58.55     81.24 o 
  16   8   0       61.53       21.63     76.14 o 
  17   8   0       29.93       22.98     82.31 o 
  18   8   0       65.52       57.82    151.78 o 
   1   9   0      170.04      126.88     30.15 o 
   2   9   0       18.55       -3.21     21.37 o 
   3   9   0     8791.94     9335.95    162.29 o 
   4   9   0      656.14      699.24     53.05 o 
   5   9   0       14.94       10.54     20.79 o 
   6   9   0       70.72       33.50     24.87 o 
   7   9   0       64.96       87.30     32.00 o 
   8   9   0       31.24       36.01     39.06 o 
   9   9   0        0.84        6.57     37.56 o 
  10   9   0       39.93       30.21     43.05 o 
  11   9   0       76.27       64.44     54.65 o 
  12   9   0      281.33      249.97     95.20 o 
  13   9   0      351.86      238.45     98.71 o 
  14   9   0      898.52      853.35    166.44 o 
  15   9   0       21.72       42.77     78.93 o 
  16   9   0        4.58       11.33     75.80 o 
  17   9   0        0.00       22.01     74.94 o 
   0  10   0     2215.79     2203.70    130.24 o 
   1  10   0     1975.08     2165.65     91.09 o 
   2  10   0      256.26      249.83     41.56 o 
   3  10   0     3288.19     3201.92    103.93 o 
   4  10   0      168.79      198.10     36.28 o 
   5  10   0     1190.39     1259.03     69.75 o 
   6  10   0       10.73      -11.40     32.36 o 
   7  10   0      126.36      112.24     46.72 o 
   8  10   0       85.63       79.63     46.92 o 
   9  10   0      112.69       83.71     50.91 o 
  10  10   0      154.86      259.06     69.37 o 
  11  10   0      229.22      278.83     75.61 o 
  12  10   0      184.66       72.38     76.29 o 
  13  10   0        0.24       40.36     72.38 o 
  14  10   0       93.50      116.06     84.55 o 
  15  10   0        9.21        0.03     77.68 o 
  16  10   0      203.12      171.96    104.61 o 
  17  10   0      115.17      121.68    103.91 o 
   1  11   0      230.68      239.59     43.60 o 
   2  11   0     3228.96     3498.44    116.88 o 
   3  11   0       20.19       35.73     27.65 o 
   4  11   0      430.24      506.34     54.71 o 
   5  11   0       10.34       -6.96     32.32 o 
   6  11   0      290.88      409.60     77.41 o 
   7  11   0        1.81      -17.48     37.17 o 
   8  11   0        2.41      -16.78     35.56 o 
   9  11   0        3.51       15.44     42.16 o 
  10  11   0      558.05      773.01    109.87 o 
  11  11   0      163.85       99.95     76.98 o 
  12  11   0      831.88      817.71    159.69 o 
  13  11   0      607.81      601.81    146.76 o 
  14  11   0      471.57      474.77    134.14 o 
  15  11   0      169.67      129.47     94.12 o 
  16  11   0       27.17       16.46     89.42 o 
  17  11   0       67.34       90.34    102.21 o 
   0  12   0      211.62      317.91     73.80 o 
   1  12   0      215.20      283.61     49.40 o 
   2  12   0      553.71      476.55     59.37 o 
   3  12   0      543.21      610.13     65.03 o 
   4  12   0      124.06       99.57     46.70 o 
   5  12   0       35.07       68.31     47.69 o 
   6  12   0      122.09      106.68     53.59 o 
   7  12   0      126.10      145.09     61.41 o 
   8  12   0       31.77       33.41     45.44 o 
   9  12   0      591.24      632.38    103.98 o 
  10  12   0      131.47      108.38     63.53 o 
  11  12   0        9.69        5.95     62.08 o 
  12  12   0      538.50      631.86    172.26 o 
  13  12   0      173.57      134.86     90.88 o 
  14  12   0       53.81       72.47     85.66 o 
  15  12   0      100.12       25.72     82.41 o 
  16  12   0       15.55       -4.35     83.87 o 
   1  13   0      742.98      662.88     73.51 o 
   2  13   0      519.99      603.04     69.01 o 
   3  13   0      132.68      173.52     59.07 o 
   4  13   0        0.06       11.32     40.07 o 
   5  13   0        2.01      -12.93     38.11 o 
   6  13   0      169.67      144.12     59.76 o 
   7  13   0      214.82      156.03     62.30 o 
   8  13   0        1.46       16.61     48.65 o 
   9  13   0      310.81      349.86     86.27 o 
  10  13   0        4.73      -16.42     43.64 o 
  11  13   0       16.68        1.56     69.62 o 
  12  13   0       12.56       38.09     74.34 o 
  13  13   0      214.14      261.20    111.96 o 
  14  13   0      216.27      175.44    108.98 o 
  15  13   0       45.60       20.46     84.67 o 
  16  13   0        2.18      -41.64     72.53 o 
   0  14   0      637.06      554.58    100.58 o 
   1  14   0     1206.40     1217.19     94.12 o 
   2  14   0       23.32       -4.51     39.80 o 
   3  14   0      755.19      788.10    106.61 o 
   4  14   0        1.80       -6.66     41.20 o 
   5  14   0       89.66       73.24     50.66 o 
   6  14   0       29.13       43.31     49.58 o 
   7  14   0      240.24      198.44     70.87 o 
   8  14   0       23.67       21.13     50.42 o 
   9  14   0      388.33      341.91     87.52 o 
  10  14   0      353.80      253.89    109.89 o 
  11  14   0      145.77      131.73     91.57 o 
  12  14   0       39.49       35.58     82.89 o 
  13  14   0        4.36      -56.89     71.34 o 
  14  14   0        0.31      -18.57     80.17 o 
  15  14   0       64.34      150.09    114.22 o 
   1  15   0      569.07      534.29     91.14 o 
   2  15   0      233.89      207.94     66.70 o 
   3  15   0       34.43       42.21     47.40 o 
   4  15   0      476.60      472.60     91.46 o 
   5  15   0      203.07      180.69     69.19 o 
   6  15   0       43.24        3.19     49.29 o 
   7  15   0       22.78        1.76     51.09 o 
   8  15   0      718.13      795.86    123.44 o 
   9  15   0        2.68       53.00     56.01 o 
  10  15   0      118.28      127.44     91.21 o 
  11  15   0       57.96      -62.60     66.01 o 
  12  15   0       11.11       69.59     92.27 o 
  13  15   0       82.75      166.44    103.36 o 
  14  15   0        2.84      -40.01     83.74 o 
  15  15   0        0.72        0.90     88.13 o 
   0  16   0      237.43      368.60    155.39 o 
   1  16   0      504.12      592.72    128.60 o 
   2  16   0     1232.15     1275.02    138.61 o 
   3  16   0      975.97      881.91    120.83 o 
   4  16   0        0.02      -18.81     47.97 o 
   5  16   0      125.29       92.02     60.12 o 
   6  16   0        2.36       74.79     60.02 o 
   7  16   0      148.27       77.94     67.19 o 
   8  16   0      464.60      360.30     94.24 o 
   9  16   0        1.26       41.77     59.90 o 
  10  16   0      290.09      284.37    116.04 o 
  11  16   0       12.28        6.27     82.29 o 
  12  16   0       13.16      -14.37     78.31 o 
  13  16   0       23.98       36.24     90.64 o 
  14  16   0        3.65       12.28     90.47 o 
   1  17   0      158.94       37.12     72.64 o 
   2  17   0      833.42      775.30    115.82 o 
   3  17   0       53.57       29.56     53.70 o 
   4  17   0       80.87       -5.70     50.59 o 
   5  17   0      179.61      183.48     76.04 o 
   6  17   0        4.26       22.16     58.78 o 
   7  17   0      109.81      130.18     69.09 o 
   8  17   0       15.18       23.00     62.03 o 
   9  17   0      196.00      154.36    100.97 o 
  10  17   0      222.77      266.82    118.36 o 
  11  17   0       23.40      127.43    100.24 o 
  12  17   0        7.58      -48.18     93.96 o 
  13  17   0      108.32       93.52    106.83 o 
   0  18   0        2.06       33.73    102.39 o 
   1  18   0     2480.03     2804.23    258.33 o 
   2  18   0       72.68       17.31     76.53 o 
   3  18   0        3.30       36.19     57.42 o 
   4  18   0       18.81       -4.24     56.55 o 
   5  18   0      120.01       -3.63     56.88 o 
   6  18   0      132.88       30.24     60.07 o 
   7  18   0       97.72      134.32     77.12 o 
   8  18   0        8.43       31.21     62.12 o 
   9  18   0       78.29       67.31     90.09 o 
  10  18   0       13.00       12.97     80.01 o 
  11  18   0       75.64      104.61    108.39 o 
  12  18   0        9.44      -14.97     80.05 o 
   1  19   0        0.04       55.95     85.35 o 
   2  19   0      989.79      877.01    214.42 o 
   3  19   0       35.02       25.57     80.05 o 
   4  19   0      106.38      -17.19     70.19 o 
   5  19   0       38.49       11.94     60.86 o 
   6  19   0       48.36       32.84     60.41 o 
   7  19   0       31.81       11.12     63.66 o 
   8  19   0      104.85       48.01     90.18 o 
   9  19   0        9.28       -9.90     81.65 o 
  10  19   0        1.78        8.17     84.49 o 
  11  19   0       33.09       63.12    101.24 o 
   0  20   0       28.83       89.14    120.46 o 
   1  20   0       99.45      118.23     96.82 o 
   2  20   0      155.42      143.06    100.58 o 
   3  20   0      891.74      727.65    237.91 o 
   4  20   0       69.82       31.47     85.06 o 
   5  20   0      266.29      262.70    121.16 o 
   6  20   0       69.58       93.46     76.96 o 
   7  20   0       45.10       24.09     71.39 o 
   8  20   0        4.49      -24.69     83.22 o 
   9  20   0       22.89       -9.16     87.05 o 
  10  20   0      157.34      124.67    186.11 o 
   1  21   0      420.63      256.90    121.25 o 
   2  21   0      135.01      120.58    101.95 o 
   3  21   0      194.89      202.97    112.94 o 
   4  21   0      107.24      123.58     99.16 o 
   5  21   0       23.07       39.35     91.92 o 
   6  21   0       18.08       78.70     96.28 o 
   7  21   0        1.17      -71.07    133.71 o 
   8  21   0        0.52        4.08     85.98 o 
   0  22   0        0.00     -103.59    108.41 o 
   1  22   0        5.57      -14.78     87.68 o 
   2  22   0        2.20      138.42    106.48 o 
   3  22   0       12.32       51.61    100.68 o 
   4  22   0        9.30       59.85     96.20 o 
   5  22   0        5.20       69.94     93.63 o 
   6  22   0      145.52      104.32    108.36 o 
   7  22   0        4.01      155.39    168.64 o 
   1  23   0        5.97      -13.75     92.43 o 
   2  23   0       28.73      109.05    115.36 o 
   3  23   0        9.40       19.12    101.19 o 
   4  23   0       43.43      112.64    110.50 o 
 -19   1   1      205.03      107.21    149.37 o 
 -18   1   1       75.34       42.09     84.03 o 
 -17   1   1      340.28      350.78     96.03 o 
 -16   1   1      224.36      235.20     79.71 o 
 -15   1   1      812.74      832.26    117.04 o 
 -14   1   1       17.88       41.71     50.26 o 
 -13   1   1        0.13        2.76     36.95 o 
 -12   1   1      809.88      813.96    126.90 o 
 -11   1   1      267.30      196.94     69.42 o 
 -10   1   1      114.38       60.84     50.67 o 
  -9   1   1       37.82      -21.54     31.41 o 
  -8   1   1     2983.01     3409.78    168.55 o 
  -7   1   1     3051.80     2748.55    142.05 o 
  -6   1   1      296.94      254.39     56.04 o 
  -5   1   1     3803.95     3872.87    141.63 o 
  -4   1   1     6102.86     5716.37    152.21 o 
  -3   1   1     1558.38     1334.56     55.86 o 
  -2   1   1      398.09      341.18     29.80 o 
  -1   1   1      137.31      168.06     18.08 o 
   0   1   1      183.20      219.15     22.95 o 
   1   1   1       62.50       57.24     12.97 o 
   2   1   1      144.26      210.30     20.13 o 
   3   1   1     9972.86    10307.78    256.80 o 
   4   1   1      252.09      204.43     27.94 o 
   5   1   1     4048.77     3637.22    111.38 o 
   6   1   1      881.84      973.77     71.84 o 
   7   1   1      969.64     1247.81     81.01 o 
   8   1   1       21.83       46.51     32.00 o 
   9   1   1     4611.05     4851.40    270.14 o 
  10   1   1     1805.72     1689.86    101.96 o 
  11   1   1     1988.74     1816.02    110.69 o 
  12   1   1       27.12        6.14     34.44 o 
  13   1   1        0.39        9.34     37.81 o 
  14   1   1        0.15        2.03     35.14 o 
  15   1   1       92.96       47.62     51.68 o 
  16   1   1      253.44      244.97     72.48 o 
  17   1   1        3.84      -15.38     75.43 o 
  18   1   1       27.46      -19.27    108.41 o 
 -19   2   1       35.26       -7.23    109.62 o 
 -18   2   1      336.77      320.42    173.46 o 
 -17   2   1        0.38       11.20     55.98 o 
 -16   2   1       29.68      -46.19     58.12 o 
 -15   2   1       90.85       62.96     72.65 o 
 -14   2   1      228.95      173.70     62.94 o 
 -13   2   1       76.83       41.28     45.03 o 
 -12   2   1      133.03      247.81     64.91 o 
 -11   2   1      296.90      214.60     55.43 o 
 -10   2   1      388.07      550.74     74.93 o 
  -9   2   1        4.20      -15.06     31.52 o 
  -8   2   1      237.28      289.25     66.50 o 
  -7   2   1      735.65      852.09    109.01 o 
  -6   2   1     1970.59     2035.23    114.90 o 
  -5   2   1     3045.03     3060.42    102.77 o 
  -4   2   1    38071.21    36890.86    397.54 o 
  -3   2   1     1742.79     1641.16     62.87 o 
  -2   2   1    71432.60    66054.32    560.23 o 
  -1   2   1       80.59       52.53     12.15 o 
   0   2   1    16877.79    16543.11    142.80 o 
   1   2   1      514.92      492.04     31.70 o 
   2   2   1    45000.53    43756.91    614.10 o 
   3   2   1      549.85      677.06     31.72 o 
   4   2   1     8440.99     8642.83    238.54 o 
   5   2   1       66.96       25.79     19.21 o 
   6   2   1      188.17      281.57     38.26 o 
   7   2   1        0.02        4.72     20.85 o 
   8   2   1      102.21       90.27     30.86 o 
   9   2   1     3279.70     3249.50    120.24 o 
  10   2   1       26.85       30.29     29.72 o 
  11   2   1      298.15      254.08     51.48 o 
  12   2   1      279.63      286.41     53.13 o 
  13   2   1        1.21        2.85     32.25 o 
  14   2   1       98.00       89.15     42.19 o 
  15   2   1      229.14      212.03     65.76 o 
  16   2   1      160.92      113.23     86.03 o 
  17   2   1        0.09      -39.59     69.01 o 
  18   2   1        0.81       -1.50     86.30 o 
  19   2   1       18.32      112.03    146.96 o 
 -19   3   1       54.89      174.66    159.01 o 
 -18   3   1       31.57       15.41     80.08 o 
 -17   3   1      148.10      196.35     98.81 o 
 -16   3   1      125.99      175.42     91.03 o 
 -15   3   1      171.14      222.60     87.42 o 
 -14   3   1       26.96       60.72     62.25 o 
 -13   3   1       26.32       54.22     47.16 o 
 -12   3   1       47.24       85.58     46.01 o 
 -11   3   1       73.15        1.75     32.88 o 
 -10   3   1      565.50      561.16     75.34 o 
  -9   3   1     2760.74     2852.53    124.97 o 
  -8   3   1      163.28      118.87     37.96 o 
  -7   3   1     2416.11     2287.16     96.61 o 
  -6   3   1     4414.11     4187.79    127.89 o 
  -5   3   1     9583.30     9062.97    157.35 o 
  -4   3   1    23458.42    23664.76    249.67 o 
  -3   3   1    15647.45    15605.62    166.31 o 
  -2   3   1     8691.42     8381.98    111.59 o 
  -1   3   1     2326.56     2258.87     55.54 o 
   0   3   1     5010.87     4878.12     80.05 o 
   1   3   1     5813.31     5203.93    116.30 o 
   2   3   1     5130.38     4885.95     85.16 o 
   3   3   1     2968.38     2916.90     58.24 o 
   4   3   1     2479.41     2488.57     61.90 o 
   5   3   1     7151.28     7241.50    112.59 o 
   6   3   1        2.59       -3.29     18.38 o 
   7   3   1     1350.88     1531.53     75.33 o 
   8   3   1       18.97       73.27     29.75 o 
   9   3   1      919.58     1132.30     89.54 o 
  10   3   1      721.64      704.37     74.14 o 
  11   3   1       23.79       22.09     33.10 o 
  12   3   1      500.84      579.67     75.45 o 
  13   3   1      355.40      390.15     67.20 o 
  14   3   1      212.13      165.76     50.86 o 
  15   3   1      142.99      150.55     86.94 o 
  16   3   1      189.83      148.39     90.71 o 
  17   3   1      388.04      383.76    127.22 o 
  18   3   1       30.19       19.88     90.71 o 
  19   3   1       65.14       30.13     97.50 o 
 -19   4   1      302.84      310.14    136.72 o 
 -18   4   1       60.15       33.73    104.80 o 
 -17   4   1      168.76      183.20     99.98 o 
 -16   4   1       93.91       44.59     86.73 o 
 -15   4   1      696.21      841.75    154.32 o 
 -14   4   1       35.71       38.08     49.37 o 
 -13   4   1      275.29      348.77     76.10 o 
 -12   4   1     1468.56     1595.14    106.22 o 
 -11   4   1      754.65      627.27     81.67 o 
 -10   4   1       91.85       99.22     40.86 o 
  -9   4   1     1939.39     2174.29    108.42 o 
  -8   4   1       37.94       25.22     21.94 o 
  -7   4   1     1489.74     1675.11    102.23 o 
  -6   4   1     3610.79     3605.51     86.80 o 
  -5   4   1      277.51      282.78     29.95 o 
  -4   4   1     4003.13     3799.05    107.04 o 
  -3   4   1    31674.21    31256.92    256.97 o 
  -2   4   1       20.33       59.20     20.08 o 
  -1   4   1    27222.30    26770.65    227.71 o 
   0   4   1       23.28       14.68     15.07 o 
   1   4   1      914.87     1042.82     56.06 o 
   2   4   1      461.98      420.98     44.75 o 
   3   4   1     5301.96     5341.97    104.22 o 
   4   4   1     1920.15     2095.73     57.02 o 
   5   4   1      346.60      386.72     35.28 o 
   6   4   1     2288.45     2070.41     68.89 o 
   7   4   1     1738.97     1866.87    116.49 o 
   8   4   1      394.45      439.52     53.41 o 
   9   4   1     2272.20     2592.06    118.23 o 
  10   4   1      180.76      283.33     52.07 o 
  11   4   1      227.87      172.47     47.53 o 
  12   4   1       11.29       36.07     34.58 o 
  13   4   1     1574.93     1544.45    123.19 o 
  14   4   1        1.64       38.77     60.03 o 
  15   4   1       12.28       -3.39     48.85 o 
  16   4   1      206.89      241.58    110.45 o 
  17   4   1        3.14        9.69     82.20 o 
  18   4   1       14.02      -13.89     82.18 o 
 -19   5   1        0.04      -43.36    118.05 o 
 -18   5   1       18.57     -106.00    104.80 o 
 -17   5   1       28.58       -3.19     74.23 o 
 -16   5   1       17.71       -1.25     59.94 o 
 -15   5   1      110.62       97.72     79.92 o 
 -14   5   1      331.57      473.28     92.72 o 
 -13   5   1      104.47       89.58     48.30 o 
 -12   5   1      336.69      386.19     74.89 o 
 -11   5   1      420.52      444.35     62.25 o 
 -10   5   1       19.00        7.10     26.53 o 
  -9   5   1       13.49        3.61     22.00 o 
  -8   5   1     1073.36     1015.77     62.13 o 
  -7   5   1       20.68       42.53     21.57 o 
  -6   5   1     1788.08     1560.44     59.11 o 
  -5   5   1     9091.59     9566.10    123.50 o 
  -4   5   1     4627.72     5270.99    115.17 o 
  -3   5   1    14757.05    14755.00    178.50 o 
  -2   5   1    19143.21    18857.17    193.27 o 
  -1   5   1      478.93      525.40     42.08 o 
   0   5   1     3714.63     3983.30     85.40 o 
   1   5   1        9.01        1.09     21.50 o 
   2   5   1     1549.45     1779.70     79.29 o 
   3   5   1      125.12      116.79     32.76 o 
   4   5   1     1640.50     1766.17     71.20 o 
   5   5   1       97.61      106.78     22.28 o 
   6   5   1      758.73      663.41     46.60 o 
   7   5   1      602.00      556.69     48.96 o 
   8   5   1     1327.43     1161.98     64.60 o 
   9   5   1      164.31      136.38     37.50 o 
  10   5   1      356.42      369.18     57.19 o 
  11   5   1        1.28        0.60     31.08 o 
  12   5   1      504.23      551.67     90.34 o 
  13   5   1      284.18      303.23     96.34 o 
  14   5   1        0.02       33.13     65.32 o 
  15   5   1      397.56      136.94     88.64 o 
  16   5   1        0.00        9.35     76.98 o 
  17   5   1      396.23      258.79    119.24 o 
  18   5   1        2.24      -14.12     81.87 o 
 -18   6   1       29.57      -20.48    108.41 o 
 -17   6   1        3.97       -5.57     68.74 o 
 -16   6   1       52.33       65.50     87.33 o 
 -15   6   1       16.37      -22.76     62.60 o 
 -14   6   1       57.65       59.73     70.60 o 
 -13   6   1      210.21      231.21     94.13 o 
 -12   6   1       44.12       66.57     48.95 o 
 -11   6   1      134.71      147.59     54.51 o 
 -10   6   1      213.22      247.85     42.97 o 
  -9   6   1     1548.64     1509.31     74.46 o 
  -8   6   1        0.74       14.35     21.12 o 
  -7   6   1      257.62      213.01     32.58 o 
  -6   6   1      226.70      320.84     34.18 o 
  -5   6   1      366.75      445.95     48.07 o 
  -4   6   1     2941.50     2774.66     88.19 o 
  -3   6   1     1252.77     1289.90     61.65 o 
  -2   6   1    25517.78    25355.91    239.77 o 
  -1   6   1     1384.22     1356.82     61.06 o 
   0   6   1     8050.68     8130.09    130.48 o 
   1   6   1      439.68      466.02     38.00 o 
   2   6   1     7398.60     7035.41    161.46 o 
   3   6   1       14.74       -3.44     23.15 o 
   4   6   1      687.71      665.07     67.71 o 
   5   6   1       10.59        1.44     14.09 o 
   6   6   1       57.39       18.26     18.30 o 
   7   6   1      879.89      964.63     56.50 o 
   8   6   1       30.10       55.79     26.51 o 
   9   6   1        5.21       -7.21     22.19 o 
  10   6   1      266.07      247.27     49.66 o 
  11   6   1      200.46      355.65     72.86 o 
  12   6   1      602.00      625.59    126.65 o 
  13   6   1        0.15       18.97     59.94 o 
  14   6   1     1618.00     1699.01    208.42 o 
  15   6   1        6.15      -23.36     60.79 o 
  16   6   1      556.34      680.59    231.28 o 
  17   6   1       39.34        3.52     78.87 o 
  18   6   1        0.02       62.69     96.67 o 
 -18   7   1        0.75      -33.15     80.22 o 
 -17   7   1        0.19       34.57     75.35 o 
 -16   7   1      102.74       58.25     79.73 o 
 -15   7   1       14.55        1.68     63.67 o 
 -14   7   1       15.96       19.53     67.14 o 
 -13   7   1      523.90      537.58    125.62 o 
 -12   7   1      414.58      402.22    106.77 o 
 -11   7   1     2752.36     2550.70    125.24 o 
 -10   7   1       18.83        3.95     27.60 o 
  -9   7   1      225.29      181.30     36.46 o 
  -8   7   1      135.87      158.93     31.44 o 
  -7   7   1       41.59       24.35     20.47 o 
  -6   7   1       21.23       15.44     22.64 o 
  -5   7   1     4727.41     4659.01    121.34 o 
  -4   7   1      628.74      688.72     55.42 o 
  -3   7   1    11676.46    11420.04    207.77 o 
  -2   7   1     1195.73     1206.52     62.56 o 
  -1   7   1      143.86      131.94     29.77 o 
   0   7   1       58.05       58.39     23.14 o 
   1   7   1     4003.65     4129.76     96.59 o 
   2   7   1      442.20      436.70     35.22 o 
   3   7   1     1144.17     1047.76     77.78 o 
   4   7   1     1511.41     1671.76     94.60 o 
   5   7   1    10644.34    11562.75    267.47 o 
   6   7   1     4489.56     4613.76     97.17 o 
   7   7   1     4115.65     4094.20    101.03 o 
   8   7   1      260.78      246.02     39.72 o 
   9   7   1      545.37      557.42     56.14 o 
  10   7   1      325.80      321.15     55.76 o 
  11   7   1      115.64      150.12     72.53 o 
  12   7   1       11.77      -11.18     48.77 o 
  13   7   1        4.66      -57.33     58.17 o 
  14   7   1       27.39       21.65     66.50 o 
  15   7   1      311.75      298.79    113.79 o 
  16   7   1      128.72        7.23     98.78 o 
  17   7   1        0.06       53.00    134.91 o 
  18   7   1        0.92        6.33     86.38 o 
 -18   8   1        0.14       22.42     91.94 o 
 -17   8   1       41.38      -40.45     72.52 o 
 -16   8   1       12.57       49.82     76.60 o 
 -15   8   1       48.10      -21.57     62.60 o 
 -14   8   1        7.98       21.36     69.32 o 
 -13   8   1     1841.10     1674.71    297.53 o 
 -12   8   1       98.65       93.96     73.25 o 
 -11   8   1     2343.87     2469.96    156.32 o 
 -10   8   1      130.32       91.70     38.71 o 
  -9   8   1       13.59       90.94     35.71 o 
  -8   8   1      164.66      203.06     43.91 o 
  -7   8   1      648.36      651.96     65.96 o 
  -6   8   1      480.59      619.60     61.53 o 
  -5   8   1     6697.21     6981.91    152.50 o 
  -4   8   1      462.85      593.08     56.37 o 
  -3   8   1     4182.06     4040.75    112.40 o 
  -2   8   1        5.17      -12.14     17.99 o 
  -1   8   1       62.50       31.52     24.63 o 
   0   8   1        0.21        0.25     19.32 o 
   1   8   1       19.87        2.08     18.35 o 
   2   8   1        1.63       17.08     18.61 o 
   3   8   1     1462.82     1343.84     89.58 o 
   4   8   1     1705.09     2049.93    116.06 o 
   5   8   1      817.55     1014.69     94.78 o 
   6   8   1      373.98      450.60     68.68 o 
   7   8   1      912.56      895.88     54.56 o 
   8   8   1       15.32       47.41     31.44 o 
   9   8   1       81.46       90.60     36.60 o 
  10   8   1       19.19       29.21     41.50 o 
  11   8   1       63.38       50.98     64.10 o 
  12   8   1      298.32      451.82    116.85 o 
  13   8   1      838.83     1110.08    176.78 o 
  14   8   1      157.94      225.23     98.49 o 
  15   8   1      953.86     1351.75    203.89 o 
  16   8   1      174.01      187.95    106.22 o 
  17   8   1      122.32      178.28    165.03 o 
  18   8   1        3.83       24.88     92.92 o 
 -18   9   1        2.27        7.18     95.97 o 
 -17   9   1        2.98      -12.25     82.44 o 
 -16   9   1      158.64       69.85     87.59 o 
 -15   9   1      170.18       71.95     81.31 o 
 -14   9   1      382.40      440.80    125.47 o 
 -13   9   1      117.51       15.66     67.74 o 
 -12   9   1        5.29       35.50     49.58 o 
 -11   9   1       35.34       26.89     48.02 o 
 -10   9   1       60.80      171.66     59.36 o 
  -9   9   1      291.71      268.53     67.80 o 
  -8   9   1      123.83      149.79     41.52 o 
  -7   9   1      599.12      559.01     63.37 o 
  -6   9   1       65.84       41.27     28.37 o 
  -5   9   1      565.93      740.55     66.35 o 
  -4   9   1     2389.53     2377.66     94.29 o 
  -3   9   1     3988.14     4016.01    118.69 o 
  -2   9   1     2292.61     2521.80     95.28 o 
  -1   9   1      207.91      202.95     37.70 o 
   0   9   1      124.38      107.06     30.82 o 
   1   9   1        2.37       26.98     23.15 o 
   2   9   1     4637.48     4450.65    109.04 o 
   3   9   1     1200.87     1312.17     55.76 o 
   4   9   1    10683.76    11242.97    256.29 o 
   5   9   1      820.05     1123.46    105.57 o 
   6   9   1       27.30        4.56     31.64 o 
   7   9   1      508.63      479.76     77.07 o 
   8   9   1       26.39       74.54     44.23 o 
   9   9   1      179.94      169.30     56.91 o 
  10   9   1        4.37      -13.46     36.75 o 
  11   9   1      100.72      106.56     71.78 o 
  12   9   1      467.89      366.85    109.45 o 
  13   9   1      187.77      182.02     98.41 o 
  14   9   1      347.20      178.81     94.63 o 
  15   9   1        0.45        6.22     76.38 o 
  16   9   1      302.80      275.47    137.92 o 
  17   9   1       38.40        9.64    131.30 o 
 -17  10   1        0.22       15.12     83.42 o 
 -16  10   1      176.38      297.59    116.32 o 
 -15  10   1      133.44       78.18     83.04 o 
 -14  10   1       17.30       69.87     79.64 o 
 -13  10   1      745.87      713.24    152.81 o 
 -12  10   1      248.42      358.72     88.16 o 
 -11  10   1       42.31       66.84     53.06 o 
 -10  10   1      417.69      439.32    111.50 o 
  -9  10   1       21.79       -0.98     40.09 o 
  -8  10   1      263.71      336.87     74.57 o 
  -7  10   1      838.24      845.48     73.20 o 
  -6  10   1     2389.89     2297.65     99.55 o 
  -5  10   1      321.01      314.91     47.74 o 
  -4  10   1      241.64      225.42     41.69 o 
  -3  10   1      367.67      447.71     54.03 o 
  -2  10   1      538.39      519.93     57.15 o 
  -1  10   1      469.62      568.04     59.50 o 
   0  10   1      163.41      189.27     38.47 o 
   1  10   1      138.75      211.16     38.75 o 
   2  10   1      280.63      376.71     46.03 o 
   3  10   1     1399.38     1428.85     67.00 o 
   4  10   1     5936.77     6311.24    203.31 o 
   5  10   1      186.19      235.84     57.13 o 
   6  10   1     1630.32     1767.17    130.67 o 
   7  10   1       83.48       57.28     41.07 o 
   8  10   1       85.85       81.40     47.12 o 
   9  10   1       52.74       52.45     46.60 o 
  10  10   1      714.06      646.43    134.06 o 
  11  10   1      390.07      303.66    101.79 o 
  12  10   1      155.57       98.94     77.01 o 
  13  10   1      628.93      540.44    136.71 o 
  14  10   1      271.79      122.89     96.67 o 
  15  10   1      186.23      126.81     93.24 o 
  16  10   1       15.80      -23.10     78.51 o 
  17  10   1       43.10      -61.43    121.66 o 
 -17  11   1        8.05      -31.89     81.18 o 
 -16  11   1       10.38       35.68     84.21 o 
 -15  11   1        2.47        1.28     64.96 o 
 -14  11   1      255.89      236.26    127.69 o 
 -13  11   1      536.84      241.49    131.30 o 
 -12  11   1        6.94       30.74     56.10 o 
 -11  11   1        0.89       -6.09     47.79 o 
 -10  11   1        2.84       21.05     44.37 o 
  -9  11   1      486.34      371.99     80.78 o 
  -8  11   1       73.86       62.82     48.61 o 
  -7  11   1      373.38      378.17     77.73 o 
  -6  11   1        9.54      -10.13     36.11 o 
  -5  11   1      166.74      123.70     38.70 o 
  -4  11   1      106.75      195.72     41.85 o 
  -3  11   1      432.68      458.77     57.70 o 
  -2  11   1      418.24      527.86     61.57 o 
  -1  11   1      426.62      391.10     53.30 o 
   0  11   1        2.20        5.66     25.38 o 
   1  11   1       66.63       88.05     32.47 o 
   2  11   1      982.93      979.70     68.69 o 
   3  11   1        7.75      -23.32     20.06 o 
   4  11   1       11.71       22.60     37.60 o 
   5  11   1       65.23       31.67     40.21 o 
   6  11   1      298.18      294.90     66.78 o 
   7  11   1     1716.68     1742.74    148.74 o 
   8  11   1        0.13        4.47     38.99 o 
   9  11   1       95.52      132.40     59.32 o 
  10  11   1      688.04      588.62    132.67 o 
  11  11   1       14.80       99.69     79.36 o 
  12  11   1      341.79      279.65    165.03 o 
  13  11   1        1.77       32.87     71.31 o 
  14  11   1       62.72       84.38     88.15 o 
  15  11   1      104.08      136.52    103.60 o 
  16  11   1        8.24       -9.09     83.91 o 
 -16  12   1      282.51      196.06    119.56 o 
 -15  12   1        4.66      -20.50     76.60 o 
 -14  12   1      131.13      124.94     95.30 o 
 -13  12   1      224.44      165.10     94.90 o 
 -12  12   1      205.68      210.25     97.53 o 
 -11  12   1        2.35      -23.87     49.23 o 
 -10  12   1       15.83       10.33     48.66 o 
  -9  12   1       64.72       54.70     52.88 o 
  -8  12   1       33.76        3.15     42.61 o 
  -7  12   1      622.04      715.06    105.23 o 
  -6  12   1       17.15       11.14     41.91 o 
  -5  12   1      731.77      804.89    103.75 o 
  -4  12   1      388.45      362.52     55.12 o 
  -3  12   1      172.27      226.07     45.88 o 
  -2  12   1        8.47       -2.54     27.25 o 
  -1  12   1     2722.04     2689.89    113.11 o 
   0  12   1       69.80       78.38     35.45 o 
   1  12   1      386.77      361.66     54.05 o 
   2  12   1      258.49      178.71     40.59 o 
   3  12   1      323.48      142.03     59.65 o 
   4  12   1      219.51      214.64     60.71 o 
   5  12   1      143.45      322.75     69.43 o 
   6  12   1      314.59      456.74     83.75 o 
   7  12   1     1262.15     1285.12    132.97 o 
   8  12   1      290.02      256.61     72.12 o 
   9  12   1      456.37      441.69     89.36 o 
  10  12   1       59.16       66.19     70.66 o 
  11  12   1        3.00      -15.57     59.83 o 
  12  12   1      327.13      302.77    111.57 o 
  13  12   1       20.48       41.40     76.29 o 
  14  12   1       25.43       24.08     78.37 o 
  15  12   1       27.88      112.80    102.11 o 
  16  12   1       23.16      -41.36     83.15 o 
 -16  13   1        0.49        5.92     91.46 o 
 -15  13   1       87.06      193.43    112.39 o 
 -14  13   1       32.81       -3.83     79.06 o 
 -13  13   1      250.62      197.12    105.45 o 
 -12  13   1       22.33       14.33     71.41 o 
 -11  13   1      352.68      417.64     98.16 o 
 -10  13   1        4.27        0.27     46.33 o 
  -9  13   1        7.57      -20.19     44.02 o 
  -8  13   1     2393.82     2221.40    166.03 o 
  -7  13   1        9.44      -28.59     40.68 o 
  -6  13   1      236.91      193.63     64.60 o 
  -5  13   1        1.05       -1.02     40.01 o 
  -4  13   1       47.70       13.69     40.59 o 
  -3  13   1       14.30       17.14     31.58 o 
  -2  13   1     6541.46     6358.41    175.58 o 
  -1  13   1       92.72      104.08     39.47 o 
   0  13   1      313.68      317.45     54.82 o 
   1  13   1       34.66       23.31     30.80 o 
   2  13   1     3821.88     4080.05    182.80 o 
   3  13   1       30.12        5.05     40.14 o 
   4  13   1      146.74      109.50     55.30 o 
   5  13   1        8.14       56.15     44.88 o 
   6  13   1      141.77      158.89     60.25 o 
   7  13   1      367.95      343.02     80.33 o 
   8  13   1      208.46      166.13     65.52 o 
   9  13   1        4.75       17.47     68.14 o 
  10  13   1      194.16      234.83     98.71 o 
  11  13   1        0.06        9.29     65.91 o 
  12  13   1        5.23       34.66     75.29 o 
  13  13   1      202.03      407.12    131.95 o 
  14  13   1        1.40       26.09     82.44 o 
  15  13   1       20.84      -43.62     73.31 o 
 -15  14   1        0.58       30.25     93.40 o 
 -14  14   1       35.98       27.02     78.06 o 
 -13  14   1       88.42        9.70     74.09 o 
 -12  14   1       98.28       89.09     84.97 o 
 -11  14   1        3.36       24.59     73.12 o 
 -10  14   1        0.21        1.06     51.84 o 
  -9  14   1       70.31       82.51     59.58 o 
  -8  14   1        7.59       12.21     46.53 o 
  -7  14   1      501.24      420.26     90.47 o 
  -6  14   1      725.77      597.12    101.70 o 
  -5  14   1       52.59       47.66     45.31 o 
  -4  14   1      398.43      310.81     76.21 o 
  -3  14   1      341.05      349.57     85.69 o 
  -2  14   1      170.02      248.83     52.32 o 
  -1  14   1      323.77      274.99     54.73 o 
   0  14   1      231.73      164.53     47.68 o 
   1  14   1        1.80      -37.99     35.80 o 
   2  14   1     1650.31     1719.23    139.59 o 
   3  14   1       98.52       56.31     50.43 o 
   4  14   1       57.64       79.60     53.07 o 
   5  14   1       12.02       20.27     45.73 o 
   6  14   1       58.51       20.80     51.03 o 
   7  14   1      224.92      151.41     65.07 o 
   8  14   1     1051.34      990.38    130.03 o 
   9  14   1      318.03      281.06    105.61 o 
  10  14   1        0.02       12.16     67.52 o 
  11  14   1       22.68       50.93     76.49 o 
  12  14   1       77.98      152.87     94.84 o 
  13  14   1        0.71        8.16     79.20 o 
  14  14   1        3.77      -35.54     75.81 o 
  15  14   1       18.47      -19.41     90.56 o 
 -15  15   1        7.69       43.84     90.24 o 
 -14  15   1      193.73      187.94    116.22 o 
 -13  15   1       28.82       34.91     79.16 o 
 -12  15   1       33.38       13.73     80.43 o 
 -11  15   1       21.39      -28.43     75.80 o 
 -10  15   1        0.06       13.54     57.49 o 
  -9  15   1      564.33      623.34    112.18 o 
  -8  15   1       27.05      116.67     65.63 o 
  -7  15   1      920.91     1012.44    133.98 o 
  -6  15   1        2.17      -11.49     45.91 o 
  -5  15   1        2.15      -18.36     44.89 o 
  -4  15   1       14.65       -9.81     41.47 o 
  -3  15   1      811.76      870.12    113.75 o 
  -2  15   1      291.40      334.27     76.28 o 
  -1  15   1     1933.85     2011.90    117.84 o 
   0  15   1      137.40      136.99     57.63 o 
   1  15   1     1911.53     1807.96    144.78 o 
   2  15   1      788.32      949.53    120.28 o 
   3  15   1     2084.42     2073.02    161.21 o 
   4  15   1      196.12      222.49     71.17 o 
   5  15   1      362.44      347.84     85.47 o 
   6  15   1       25.03       21.28     51.16 o 
   7  15   1      240.44      225.31     74.53 o 
   8  15   1      292.60      289.58     85.09 o 
   9  15   1      176.86       63.11    112.03 o 
  10  15   1       67.85       56.43     79.00 o 
  11  15   1       98.09       34.69     83.51 o 
  12  15   1        0.66       72.53     89.40 o 
  13  15   1        2.94       -7.59     73.06 o 
  14  15   1      345.71      462.27    156.00 o 
 -14  16   1        3.44       69.56     97.46 o 
 -13  16   1        0.12       30.63     84.03 o 
 -12  16   1       20.57      -39.47     71.65 o 
 -11  16   1      413.58      281.78    214.42 o 
 -10  16   1      525.17      347.67     99.39 o 
  -9  16   1      488.61      432.41    102.49 o 
  -8  16   1       99.28       66.81     62.73 o 
  -7  16   1        1.82       -2.45     51.69 o 
  -6  16   1       40.46       53.98     58.86 o 
  -5  16   1       44.52       87.60     62.37 o 
  -4  16   1       53.63       69.88     55.66 o 
  -3  16   1      157.29       58.01     54.72 o 
  -2  16   1       22.51      -18.70     47.86 o 
  -1  16   1     1332.05     1654.37    208.26 o 
   0  16   1      296.69      251.43     71.93 o 
   1  16   1     1871.98     1959.33    158.73 o 
   2  16   1       23.70       27.72     51.24 o 
   3  16   1      266.87      220.18     73.75 o 
   4  16   1      239.87      113.55     61.93 o 
   5  16   1     1462.98     1587.51    162.41 o 
   6  16   1      221.09      145.53     69.88 o 
   7  16   1      236.78      330.50     90.89 o 
   8  16   1       11.69        9.33     70.31 o 
   9  16   1        0.20      -41.12     60.79 o 
  10  16   1      183.87      185.63    103.25 o 
  11  16   1       27.70       87.39     87.98 o 
  12  16   1        4.59       29.43     87.08 o 
  13  16   1       99.12       20.47    121.06 o 
  14  16   1       17.63      -34.24     77.94 o 
 -13  17   1       25.94       49.82     98.76 o 
 -12  17   1       77.86      195.78    116.46 o 
 -11  17   1        2.95      -13.74     87.30 o 
 -10  17   1       86.86       44.39     86.07 o 
  -9  17   1      183.05       54.28     65.07 o 
  -8  17   1        4.23       -8.77     54.72 o 
  -7  17   1        7.07        6.23     56.02 o 
  -6  17   1        0.00      -50.16     45.99 o 
  -5  17   1       17.47       -3.38     54.27 o 
  -4  17   1       86.71       30.58     54.78 o 
  -3  17   1       21.38        6.06     51.39 o 
  -2  17   1     1288.57     1228.32    210.80 o 
  -1  17   1      442.29      519.78    131.55 o 
   0  17   1     1326.26     1291.89    191.76 o 
   1  17   1     1144.56     1418.36    150.71 o 
   2  17   1     3190.83     3158.11    188.57 o 
   3  17   1      208.66      211.49     78.42 o 
   4  17   1     2015.40     1735.96    173.83 o 
   5  17   1       17.23       25.07     58.68 o 
   6  17   1      670.79      730.27    123.48 o 
   7  17   1       95.66       32.61     59.88 o 
   8  17   1      374.61      313.99    118.37 o 
   9  17   1      271.93      201.10    102.45 o 
  10  17   1       93.84       72.27     90.47 o 
  11  17   1       25.64      -45.05     73.23 o 
  12  17   1       18.58       35.62     90.35 o 
  13  17   1       25.01       26.10     86.78 o 
 -12  18   1       83.62       39.07     90.71 o 
 -11  18   1        3.42       15.46     85.32 o 
 -10  18   1       16.92       17.62     75.58 o 
  -9  18   1      108.41      148.77     82.02 o 
  -8  18   1      653.15      467.45    111.44 o 
  -7  18   1        9.18      -18.15     56.79 o 
  -6  18   1      205.46      154.93     75.58 o 
  -5  18   1      128.77       48.31     61.97 o 
  -4  18   1      439.54      454.60    101.92 o 
  -3  18   1      982.09     1023.32    181.67 o 
  -2  18   1      804.47      719.75    150.34 o 
  -1  18   1      164.98      206.23    102.55 o 
   0  18   1      125.35      233.54    101.35 o 
   1  18   1      353.98      532.39    135.00 o 
   2  18   1      672.11      719.77    119.96 o 
   3  18   1       47.88        4.53     55.65 o 
   4  18   1      166.90      179.64     75.94 o 
   5  18   1      586.60      628.93    117.06 o 
   6  18   1      352.22      307.10     91.98 o 
   7  18   1        6.83       -9.15     56.19 o 
   8  18   1      337.52      235.19    112.09 o 
   9  18   1        0.01      -26.55     74.35 o 
  10  18   1        6.78       -2.57     86.87 o 
  11  18   1       49.64       52.34     97.17 o 
  12  18   1        0.16      -29.42     86.41 o 
 -11  19   1       74.70       16.01     94.61 o 
 -10  19   1        3.21       45.55     91.63 o 
  -9  19   1        0.90        5.55     69.41 o 
  -8  19   1       11.99       15.93     62.06 o 
  -7  19   1        3.74       -7.78     60.61 o 
  -6  19   1        4.37       11.12     61.78 o 
  -5  19   1      147.30       83.87     71.50 o 
  -4  19   1       11.76      110.14     92.90 o 
  -3  19   1        0.15      -12.49     67.03 o 
  -2  19   1       26.79       24.69     77.51 o 
  -1  19   1     1354.25     1412.40    210.26 o 
   0  19   1       33.81       11.34     68.09 o 
   1  19   1      132.10       59.21     83.35 o 
   2  19   1       50.07       98.42     93.49 o 
   3  19   1       37.36        8.83     75.25 o 
   4  19   1        1.77       48.15     62.96 o 
   5  19   1      358.98      303.66     95.64 o 
   6  19   1       73.65       34.80     68.31 o 
   7  19   1      269.92      199.95    105.17 o 
   8  19   1       25.53       65.49     83.96 o 
   9  19   1       10.64      -41.51     82.11 o 
  10  19   1        1.67      -34.26     81.12 o 
  11  19   1        8.70       57.68    100.84 o 
 -10  20   1       15.26        9.47     93.81 o 
  -9  20   1      126.97      120.92    106.33 o 
  -8  20   1       22.48       35.75     74.70 o 
  -7  20   1      101.11      118.62     79.57 o 
  -6  20   1        0.01       26.73     88.28 o 
  -5  20   1      108.13      105.37    100.29 o 
  -4  20   1       61.16       18.97     79.92 o 
  -3  20   1      224.68      173.73    110.22 o 
  -2  20   1       14.73       32.43     76.83 o 
  -1  20   1       51.12       33.44     82.11 o 
   0  20   1      456.61      292.12    126.49 o 
   1  20   1       52.77       91.81    100.91 o 
   2  20   1       51.53        2.83     83.87 o 
   3  20   1      168.28      234.00    112.66 o 
   4  20   1        0.97      -13.55     72.65 o 
   5  20   1        0.54      -27.47     58.88 o 
   6  20   1        1.00       22.31     63.83 o 
   7  20   1       93.60      130.91    105.84 o 
   8  20   1        6.67        5.23     81.98 o 
   9  20   1      132.09       90.52    101.47 o 
  10  20   1        1.25       27.29     93.03 o 
  -9  21   1        3.27      -19.74     96.61 o 
  -8  21   1       67.16       63.76     79.27 o 
  -7  21   1        5.18        0.13     88.45 o 
  -6  21   1       93.43       36.40     94.83 o 
  -5  21   1        3.18     -102.17     71.13 o 
  -4  21   1       29.16       59.70     94.05 o 
  -3  21   1       27.84       -7.17     82.19 o 
  -2  21   1      139.63       39.45     86.41 o 
  -1  21   1        4.77      -47.98     74.57 o 
   0  21   1        5.70        8.43     82.48 o 
   1  21   1       79.21      150.08    101.68 o 
   2  21   1       74.07       38.52     89.35 o 
   3  21   1       14.87       79.99     92.92 o 
   4  21   1        3.77       20.47     92.83 o 
   5  21   1       25.44       58.49     91.24 o 
   6  21   1        9.00       -3.61    137.32 o 
   7  21   1       19.60      -22.75     86.27 o 
   8  21   1        0.09        3.78     91.54 o 
  -7  22   1       32.72       43.32    107.37 o 
  -6  22   1       21.63       -1.20     96.20 o 
  -5  22   1        4.09       -6.31     88.27 o 
  -4  22   1       19.73       32.24     92.34 o 
  -3  22   1      198.09      169.52    109.94 o 
  -2  22   1        2.98      -14.82     79.45 o 
  -1  22   1       33.23      -25.63     78.34 o 
   0  22   1      129.82      119.89    105.19 o 
   1  22   1        5.81       -0.92     79.45 o 
   2  22   1        1.77        0.98     80.33 o 
   3  22   1      127.00       39.32     93.77 o 
   4  22   1      209.23      364.83    143.68 o 
   5  22   1        7.81       -4.60     94.74 o 
   6  22   1        6.67      -80.71    110.82 o 
  -4  23   1        1.19       23.14    100.01 o 
  -3  23   1      122.33      153.51    117.46 o 
  -2  23   1        2.18       58.31    103.54 o 
  -1  23   1      651.85      549.38    166.71 o 
   0  23   1        0.03       -8.26     91.54 o 
   1  23   1      348.05      344.03    145.38 o 
   2  23   1       20.36       -2.47     88.86 o 
   3  23   1       23.27      -12.19     98.35 o 
   4  23   1        6.08       62.12     99.51 o 
 -19   0   2       93.19       66.25    134.91 o 
 -18   0   2        9.08      -27.71     98.78 o 
 -17   0   2      140.66       22.89     98.78 o 
 -16   0   2      937.93      686.61    202.37 o 
 -15   0   2       20.70      168.64    120.46 o 
 -14   0   2     1319.61      822.73    203.57 o 
 -13   0   2      234.08      213.21    110.82 o 
 -12   0   2     1241.51      829.96    186.71 o 
 -11   0   2      566.44      835.98    180.69 o 
 -10   0   2     1060.52     1533.43    226.46 o 
  -9   0   2     1515.24     1780.37    193.94 o 
  -8   0   2     3600.54     3740.23    254.17 o 
  -7   0   2     2342.25     2208.00    185.51 o 
  -6   0   2    13712.56    13874.39    416.79 o 
  -5   0   2      108.48      142.14     62.64 o 
  -4   0   2    33784.88    35268.99    555.31 o 
  -3   0   2       47.06       34.93     33.73 o 
  -2   0   2       57.28      125.28     39.75 o 
  -1   0   2     1032.49      821.73     38.14 o 
   0   0   2    96813.70    90500.43   1077.47 o 
   1   0   2     1889.23     1968.06     74.44 o 
   2   0   2     6432.53     6730.07    148.68 o 
   3   0   2      835.40      776.40     50.69 o 
   4   0   2    46489.64    44403.37    592.84 o 
   5   0   2      556.53      458.98     48.16 o 
   6   0   2     2036.65     1928.46    119.16 o 
   7   0   2      672.37      763.91     97.52 o 
   8   0   2      646.66      947.12    113.69 o 
   9   0   2      336.73      323.21     78.31 o 
  10   0   2     4438.14     4927.07    360.17 o 
  11   0   2       77.30      193.35     70.24 o 
  12   0   2       90.85      162.39     54.40 o 
  13   0   2       96.86      219.49     85.22 o 
  14   0   2       92.18       87.93     75.75 o 
  15   0   2       33.31      -28.17     60.82 o 
  16   0   2        1.43      -23.93     68.47 o 
  17   0   2       24.21       -3.39     76.07 o 
 -19   1   2       26.48       21.68    122.87 o 
 -18   1   2        4.66      -21.31     77.65 o 
 -17   1   2        2.49       18.22     67.57 o 
 -16   1   2      630.14      552.06    131.00 o 
 -15   1   2      192.01       99.54    109.62 o 
 -14   1   2        0.02       35.98     59.83 o 
 -13   1   2       51.90       35.75     53.26 o 
 -12   1   2      184.80      223.37     79.20 o 
 -11   1   2      135.41       87.63     55.05 o 
 -10   1   2        0.25       -9.60     35.43 o 
  -9   1   2     7198.04     7244.93    261.43 o 
  -8   1   2       55.65      108.76     56.62 o 
  -7   1   2    14590.15    14478.74    404.74 o 
  -6   1   2     6389.61     6852.06    208.10 o 
  -5   1   2      149.75      155.39     65.05 o 
  -4   1   2    11879.69    11376.98    184.88 o 
  -3   1   2       60.52      104.72     27.33 o 
  -2   1   2      825.01      836.64     44.93 o 
  -1   1   2      225.37      210.65     20.74 o 
   0   1   2        1.69       -3.92      8.10 o 
   1   1   2      153.88      177.44     18.43 o 
   2   1   2      640.49      666.72     33.42 o 
   3   1   2     1024.04     1123.14     44.58 o 
   4   1   2     1781.61     1714.70     58.12 o 
   5   1   2      741.23      603.02     45.72 o 
   6   1   2       19.49       -2.58     16.91 o 
   7   1   2     4997.13     5274.71    122.28 o 
   8   1   2       27.72       78.44     26.97 o 
   9   1   2     1664.76     1846.81     84.81 o 
  10   1   2      784.97      962.81     78.06 o 
  11   1   2        2.13        9.50     27.88 o 
  12   1   2        2.86       10.79     30.35 o 
  13   1   2        8.14       45.44     44.35 o 
  14   1   2       26.92       18.05     42.82 o 
  15   1   2      217.23      211.72     65.69 o 
  16   1   2      316.58      217.22     81.89 o 
  17   1   2      430.85      392.22    136.18 o 
  18   1   2       27.86       38.64     92.18 o 
 -19   2   2       43.10       26.50    119.25 o 
 -18   2   2        5.91       36.14    116.84 o 
 -17   2   2        0.30       57.15     79.20 o 
 -16   2   2      116.57       25.11     71.53 o 
 -15   2   2       33.00       39.49     67.99 o 
 -14   2   2       48.96       40.18     49.30 o 
 -13   2   2       21.19        1.47     39.14 o 
 -12   2   2       77.58       88.72     58.75 o 
 -11   2   2        5.71        5.84     44.93 o 
 -10   2   2        0.42      -12.92     37.36 o 
  -9   2   2      340.53      276.85     70.62 o 
  -8   2   2       79.32       48.11     39.94 o 
  -7   2   2     2873.74     2406.76    204.78 o 
  -6   2   2     4621.85     5035.37    297.53 o 
  -5   2   2    19092.00    19465.90    394.90 o 
  -4   2   2     7313.94     6958.63    147.54 o 
  -3   2   2   193845.33   175713.48   1581.52 o 
  -2   2   2       87.16      132.58     25.94 o 
  -1   2   2     3238.72     3170.14     62.09 o 
   0   2   2      307.54      381.15     27.06 o 
   1   2   2     1041.06     1063.01     36.69 o 
   2   2   2     1807.34     1798.70     49.99 o 
   3   2   2    57573.32    55554.44    503.44 o 
   4   2   2     1574.41     1433.89     59.74 o 
   5   2   2        8.07        6.66     18.40 o 
   6   2   2     1886.02     1806.06     76.48 o 
   7   2   2      496.99      497.82     53.92 o 
   8   2   2       22.99       19.94     23.06 o 
   9   2   2        4.89        6.25     22.31 o 
  10   2   2        0.61       -8.81     24.74 o 
  11   2   2       20.30       16.35     29.50 o 
  12   2   2      150.28      150.95     44.34 o 
  13   2   2       66.41       18.30     35.52 o 
  14   2   2       72.92       35.05     46.13 o 
  15   2   2       49.67       57.47     59.09 o 
  16   2   2        5.71       58.03     76.93 o 
  17   2   2       79.38       19.42     87.98 o 
  18   2   2       22.11      114.79     99.10 o 
 -19   3   2      122.30       34.93    138.53 o 
 -18   3   2       84.49      257.92    111.59 o 
 -17   3   2        2.76       -1.47     65.52 o 
 -16   3   2       97.55       21.68    110.82 o 
 -15   3   2       29.11       50.59     92.75 o 
 -14   3   2       15.47       -6.02     83.12 o 
 -13   3   2       63.65        0.68     43.33 o 
 -12   3   2       44.40       -6.08     37.40 o 
 -11   3   2      942.45      968.58     99.90 o 
 -10   3   2      238.44      502.97     86.11 o 
  -9   3   2     1620.32     1564.64    127.35 o 
  -8   3   2      137.10       47.86     55.41 o 
  -7   3   2      223.22      252.57     48.55 o 
  -6   3   2      170.49      158.32     38.72 o 
  -5   3   2    20087.29    19632.46    267.76 o 
  -4   3   2    21786.63    22345.91    265.70 o 
  -3   3   2     3624.33     3418.59     99.70 o 
  -2   3   2    21595.41    20083.88    217.84 o 
  -1   3   2     3367.88     3241.44     61.18 o 
   0   3   2     5782.79     5522.17     86.15 o 
   1   3   2     1001.43      976.14     34.26 o 
   2   3   2    11847.72    11394.96    103.82 o 
   3   3   2      183.49      187.74     22.27 o 
   4   3   2    13246.58    13009.25    134.15 o 
   5   3   2      667.01      581.01     49.88 o 
   6   3   2       31.69       10.50     20.00 o 
   7   3   2      904.38      708.50     62.59 o 
   8   3   2      185.53      223.37     41.77 o 
   9   3   2       48.66       45.43     30.61 o 
  10   3   2      523.87      786.66     79.70 o 
  11   3   2        6.05        3.24     28.77 o 
  12   3   2       10.16        0.24     30.99 o 
  13   3   2        1.22       -3.03     33.45 o 
  14   3   2       32.76       74.71     59.65 o 
  15   3   2       36.73       44.41     60.78 o 
  16   3   2        1.54       54.92     80.70 o 
  17   3   2       36.62      -12.09     78.57 o 
  18   3   2       73.12       35.44     89.50 o 
 -19   4   2       41.54       85.53    139.73 o 
 -18   4   2       40.92       46.82     87.05 o 
 -17   4   2      236.13      324.59    118.05 o 
 -16   4   2       95.66       34.61     52.77 o 
 -15   4   2      160.87       55.76     69.75 o 
 -14   4   2      255.70      175.18     82.84 o 
 -13   4   2      329.77      327.25     92.22 o 
 -12   4   2      448.18      492.96     79.27 o 
 -11   4   2       29.38        2.72     32.61 o 
 -10   4   2     1352.42     1448.84     98.85 o 
  -9   4   2     1199.77     1155.47     87.59 o 
  -8   4   2     2982.08     2959.29    100.39 o 
  -7   4   2       12.61        5.20     18.36 o 
  -6   4   2      249.25      234.74     30.89 o 
  -5   4   2     2152.40     1971.16     91.06 o 
  -4   4   2    62806.07    61375.56    448.87 o 
  -3   4   2       90.16      130.09     27.49 o 
  -2   4   2     7091.52     7157.22    122.47 o 
  -1   4   2       87.79       67.08     21.98 o 
   0   4   2     1335.89     1400.98     79.51 o 
   1   4   2      489.91      357.35     41.11 o 
   2   4   2     3249.37     2966.47     78.97 o 
   3   4   2      905.88      758.85     35.15 o 
   4   4   2      170.73      204.15     25.33 o 
   5   4   2      315.41      334.20     32.56 o 
   6   4   2      414.76      405.03     38.96 o 
   7   4   2        6.58       -0.83     20.73 o 
   8   4   2     1510.39     1579.05     85.05 o 
   9   4   2       72.74      104.75     35.65 o 
  10   4   2       62.86       74.67     35.32 o 
  11   4   2        5.88        6.85     31.41 o 
  12   4   2        0.51      -11.52     33.56 o 
  13   4   2       83.82       37.33     42.65 o 
  14   4   2       81.44       31.91     57.81 o 
  15   4   2       78.37       46.02     73.50 o 
  16   4   2      210.29      172.79    101.29 o 
  17   4   2        2.68       35.99     82.84 o 
  18   4   2        0.23       23.16     88.45 o 
 -19   5   2        0.90       49.39    132.50 o 
 -18   5   2       25.58        6.78     79.64 o 
 -17   5   2       43.92       59.43     81.82 o 
 -16   5   2      102.60      158.02     92.54 o 
 -15   5   2      205.58      315.83     82.02 o 
 -14   5   2        2.84       33.62     49.05 o 
 -13   5   2      519.81      469.36     86.38 o 
 -12   5   2        1.04        0.41     44.66 o 
 -11   5   2       43.59       47.97     54.21 o 
 -10   5   2      438.44      479.92     65.88 o 
  -9   5   2     1341.33     1375.01     78.37 o 
  -8   5   2     1982.18     2121.73     83.45 o 
  -7   5   2      271.36      318.66     38.21 o 
  -6   5   2     2015.57     2097.43     90.04 o 
  -5   5   2    14286.53    14865.84    214.97 o 
  -4   5   2      155.87      163.11     33.10 o 
  -3   5   2    52574.87    51980.52    489.85 o 
  -2   5   2     2343.82     2325.58     77.97 o 
  -1   5   2     2138.18     2174.11     72.38 o 
   0   5   2       56.09       47.03     19.62 o 
   1   5   2       10.49       17.71     15.45 o 
   2   5   2      935.94      939.72     63.23 o 
   3   5   2     4345.69     4171.74    102.28 o 
   4   5   2       57.20       59.61     17.84 o 
   5   5   2      678.52      703.22     44.84 o 
   6   5   2     1882.30     1736.57     63.92 o 
   7   5   2     1324.35     1412.81     64.39 o 
   8   5   2     1743.16     1627.49     84.61 o 
   9   5   2        0.06       18.33     26.74 o 
  10   5   2      154.53      142.34     41.76 o 
  11   5   2      471.38      431.53     82.55 o 
  12   5   2      261.82      287.05     71.35 o 
  13   5   2     3215.35     3174.32    177.30 o 
  14   5   2        0.71       22.45     52.47 o 
  15   5   2      602.66      728.96    155.59 o 
  16   5   2       84.05      162.58    106.89 o 
  17   5   2       69.06       89.02     97.39 o 
  18   5   2       10.70      -51.19     86.81 o 
 -19   6   2       27.91      -26.79     83.17 o 
 -18   6   2       17.54      -16.55     75.29 o 
 -17   6   2       39.88       36.12     84.27 o 
 -16   6   2       16.19      -29.70     67.04 o 
 -15   6   2      780.35      590.54    143.94 o 
 -14   6   2       34.64      102.50     71.65 o 
 -13   6   2     3368.17     3520.71    186.45 o 
 -12   6   2       57.33       18.20     41.14 o 
 -11   6   2     1550.30     1612.26    130.57 o 
 -10   6   2     1482.55     1592.77    104.64 o 
  -9   6   2      176.68      211.08     37.30 o 
  -8   6   2      959.02      969.21     58.54 o 
  -7   6   2     2870.89     2825.14     74.92 o 
  -6   6   2       51.80       18.48     24.09 o 
  -5   6   2    17349.61    18032.88    242.88 o 
  -4   6   2     1573.61     1419.18     70.37 o 
  -3   6   2       29.06       17.19     21.94 o 
  -2   6   2      212.05      219.22     35.50 o 
  -1   6   2      151.37      144.36     30.20 o 
   0   6   2     3735.04     3609.40     90.50 o 
   1   6   2      514.19      591.74     40.11 o 
   2   6   2      112.97      209.56     41.12 o 
   3   6   2     2074.18     1962.68    102.02 o 
   4   6   2      359.75      330.54     42.83 o 
   5   6   2      135.54      144.83     23.33 o 
   6   6   2     1288.48     1394.43     58.64 o 
   7   6   2       35.80       14.93     21.44 o 
   8   6   2      727.04      666.28     55.88 o 
   9   6   2       39.35       53.86     33.38 o 
  10   6   2      321.51      316.54     69.58 o 
  11   6   2      863.94      964.47    111.72 o 
  12   6   2      224.97      159.34     62.06 o 
  13   6   2      900.39     1184.52    176.47 o 
  14   6   2       53.16        9.96     63.73 o 
  15   6   2      245.99      174.41     98.39 o 
  16   6   2        6.58       52.35     85.45 o 
  17   6   2      193.31      209.42    117.69 o 
  18   6   2        5.60       15.75     89.42 o 
 -18   7   2       28.53       34.44     87.29 o 
 -17   7   2      103.82      106.13     95.50 o 
 -16   7   2       50.81       -1.98     67.04 o 
 -15   7   2      411.84      494.62    134.55 o 
 -14   7   2       29.21       79.92     71.52 o 
 -13   7   2       18.01       23.17     59.70 o 
 -12   7   2      489.10      596.49     95.64 o 
 -11   7   2     1965.68     2100.14    116.87 o 
 -10   7   2      719.79      623.42     76.40 o 
  -9   7   2       71.98       44.97     31.55 o 
  -8   7   2     4617.63     4895.59    103.43 o 
  -7   7   2      178.28      204.99     42.54 o 
  -6   7   2    20249.29    20348.77    277.36 o 
  -5   7   2      738.85      826.42     65.65 o 
  -4   7   2    14424.72    15093.98    309.66 o 
  -3   7   2       23.81        5.53     21.92 o 
  -2   7   2      869.78      966.23     62.56 o 
  -1   7   2      413.56      357.08     43.72 o 
   0   7   2     1826.87     1977.30     85.19 o 
   1   7   2        2.86       -7.93     17.65 o 
   2   7   2       43.71       41.68     29.28 o 
   3   7   2      153.16      104.53     36.70 o 
   4   7   2     6667.68     7392.05    185.21 o 
   5   7   2        5.83        0.93     21.91 o 
   6   7   2    10777.70    11590.58    143.51 o 
   7   7   2     2034.77     2155.10     74.34 o 
   8   7   2      600.50      534.29     63.61 o 
   9   7   2       52.36       10.16     31.04 o 
  10   7   2      807.07      729.77     97.47 o 
  11   7   2      909.26      871.76    107.97 o 
  12   7   2        0.02      -20.31     52.79 o 
  13   7   2      194.72      223.02     89.70 o 
  14   7   2      679.55      677.80    143.55 o 
  15   7   2     1172.79     1343.11    301.15 o 
  16   7   2        0.45      -48.25     74.44 o 
  17   7   2       50.38       67.59     93.65 o 
 -18   8   2       92.18      114.85    106.89 o 
 -17   8   2       18.23       15.38     78.90 o 
 -16   8   2       81.27       54.93     86.47 o 
 -15   8   2       16.24      111.63     83.01 o 
 -14   8   2     1507.42     1872.39    236.02 o 
 -13   8   2      442.72      641.42    144.79 o 
 -12   8   2     1865.44     2052.34    167.46 o 
 -11   8   2      486.90      545.65     76.97 o 
 -10   8   2        1.56       -2.44     27.93 o 
  -9   8   2     1536.29     1589.25    102.19 o 
  -8   8   2       22.83       -2.79     27.59 o 
  -7   8   2      437.67      453.21     58.98 o 
  -6   8   2      998.44     1324.12     86.98 o 
  -5   8   2     1745.47     1781.54     87.09 o 
  -4   8   2       32.12       57.95     28.72 o 
  -3   8   2       64.41       83.49     29.71 o 
  -2   8   2       54.00       84.05     28.13 o 
  -1   8   2       72.18       55.12     25.85 o 
   0   8   2      135.95      106.08     28.04 o 
   1   8   2     2221.03     2247.18     76.79 o 
   2   8   2     1386.05     1486.00     90.86 o 
   3   8   2      324.81      402.92     61.43 o 
   4   8   2      383.48      613.40     73.53 o 
   5   8   2      238.24      217.90     50.92 o 
   6   8   2       10.71       16.09     27.26 o 
   7   8   2       52.26       44.48     32.44 o 
   8   8   2     1316.14     1246.59     90.53 o 
   9   8   2       11.19      -22.52     35.93 o 
  10   8   2      512.15      489.73     83.81 o 
  11   8   2       96.56      103.32     72.01 o 
  12   8   2      604.40      585.69    130.10 o 
  13   8   2       58.48       81.78     73.48 o 
  14   8   2     1116.55     1305.72    196.20 o 
  15   8   2      562.70      723.08    155.03 o 
  16   8   2       13.50        2.18     81.56 o 
  17   8   2       38.74       29.62     93.73 o 
 -18   9   2       25.54      -38.77     84.92 o 
 -17   9   2        0.20       -9.40     81.89 o 
 -16   9   2       40.93       40.15     81.18 o 
 -15   9   2       96.61      106.39     83.17 o 
 -14   9   2      134.27      106.22     82.97 o 
 -13   9   2      689.11      519.59    104.46 o 
 -12   9   2     1061.63     1542.64    159.95 o 
 -11   9   2     2884.79     2953.10    178.46 o 
 -10   9   2     1087.48     1118.15    129.41 o 
  -9   9   2       31.94       26.19     32.90 o 
  -8   9   2       24.31       55.70     33.09 o 
  -7   9   2      626.49      652.47     70.70 o 
  -6   9   2      555.12      684.30     70.53 o 
  -5   9   2     2959.50     3348.89    119.17 o 
  -4   9   2     1529.83     1502.94     84.27 o 
  -3   9   2      502.61      526.95     58.71 o 
  -2   9   2     2657.80     2698.63    102.27 o 
  -1   9   2      218.90      231.99     39.27 o 
   0   9   2       11.27        9.31     21.93 o 
   1   9   2      709.34      709.69     53.89 o 
   2   9   2      632.88      677.87     45.69 o 
   3   9   2      357.47      374.98     63.04 o 
   4   9   2      178.17      246.02     57.26 o 
   5   9   2     1022.34     1102.12    103.79 o 
   6   9   2       45.31       80.42     41.53 o 
   7   9   2     1373.11     1604.26    121.13 o 
   8   9   2      322.20      349.47     56.85 o 
   9   9   2       20.47       13.05     40.58 o 
  10   9   2      361.06      197.42     93.36 o 
  11   9   2     3483.99     3864.03    257.14 o 
  12   9   2     1541.44     1819.45    218.79 o 
  13   9   2      166.72      111.09     84.89 o 
  14   9   2      141.83      161.46     98.62 o 
  15   9   2       52.43       62.35     90.18 o 
  16   9   2        0.50      -37.34     96.37 o 
  17   9   2        1.68      103.68    103.28 o 
 -17  10   2       72.29        0.23     85.12 o 
 -16  10   2       40.46       90.80     92.66 o 
 -15  10   2       69.75       77.35     82.17 o 
 -14  10   2      240.67      292.76    108.52 o 
 -13  10   2      212.53      314.73     88.55 o 
 -12  10   2      109.89       64.98     56.75 o 
 -11  10   2      750.65      751.81    113.86 o 
 -10  10   2      104.32       55.71     49.50 o 
  -9  10   2      119.01       83.65     52.85 o 
  -8  10   2       52.97       69.17     37.02 o 
  -7  10   2     1347.27     1213.36     91.69 o 
  -6  10   2      420.60      437.51     59.23 o 
  -5  10   2      826.80      853.70     77.65 o 
  -4  10   2        6.96       48.31     29.95 o 
  -3  10   2      203.87      247.96     46.31 o 
  -2  10   2       46.06       58.07     31.30 o 
  -1  10   2       90.72       15.42     25.89 o 
   0  10   2     2657.77     2613.86     99.69 o 
   1  10   2      184.69      242.38     40.23 o 
   2  10   2        0.12        0.40     20.04 o 
   3  10   2     2024.98     2141.49    125.84 o 
   4  10   2       28.54        5.89     33.19 o 
   5  10   2     7041.37     6764.83    229.44 o 
   6  10   2        1.58       18.77     34.68 o 
   7  10   2      199.33      136.78     54.07 o 
   8  10   2      124.80      113.72     51.88 o 
   9  10   2        1.56       -0.54     57.38 o 
  10  10   2        0.77       15.17     55.79 o 
  11  10   2        0.21      -40.92     53.64 o 
  12  10   2      274.41      203.70     92.78 o 
  13  10   2       27.66       31.85     68.54 o 
  14  10   2       43.73       -8.27     70.89 o 
  15  10   2        0.06       29.67     80.06 o 
  16  10   2        0.37       54.21    132.50 o 
  17  10   2       21.18        9.64    126.48 o 
 -17  11   2        9.59      -37.52     76.49 o 
 -16  11   2        1.37      -11.47     80.41 o 
 -15  11   2       17.98       15.58     81.29 o 
 -14  11   2        4.11       -1.88     68.38 o 
 -13  11   2      211.32      320.36     90.20 o 
 -12  11   2      175.08      181.10     74.57 o 
 -11  11   2      206.43      139.53     70.09 o 
 -10  11   2       37.15       32.50     48.31 o 
  -9  11   2       30.54      -13.20     41.00 o 
  -8  11   2       26.69        2.28     41.42 o 
  -7  11   2     1037.21     1132.87     91.27 o 
  -6  11   2      317.00      442.09     62.11 o 
  -5  11   2       24.52       28.21     31.75 o 
  -4  11   2       80.72      102.24     36.29 o 
  -3  11   2        1.99      -13.34     26.47 o 
  -2  11   2      376.43      393.86     63.98 o 
  -1  11   2       32.39       28.72     28.10 o 
   0  11   2      436.00      492.70     58.60 o 
   1  11   2      761.93      710.48     65.59 o 
   2  11   2     4115.02     4339.96    115.51 o 
   3  11   2      426.22      539.45     80.11 o 
   4  11   2      328.76      299.44     64.75 o 
   5  11   2      372.18      407.89     73.76 o 
   6  11   2       55.17       84.40     46.22 o 
   7  11   2      140.32      137.40     54.11 o 
   8  11   2      218.13      315.22     73.95 o 
   9  11   2      148.84      167.60     82.57 o 
  10  11   2        2.06      -30.23     51.87 o 
  11  11   2      314.97      381.00    114.98 o 
  12  11   2       70.89      108.48     83.04 o 
  13  11   2       34.83       19.27     73.25 o 
  14  11   2       60.00      -42.07     69.78 o 
  15  11   2        0.01       -1.11     82.31 o 
  16  11   2       14.01      -31.32    103.59 o 
 -17  12   2        9.31      -49.02     82.17 o 
 -16  12   2       15.48        2.54     82.77 o 
 -15  12   2       98.80       46.38     84.77 o 
 -14  12   2       18.80       47.21     78.02 o 
 -13  12   2      271.83      162.15    100.58 o 
 -12  12   2      249.59      300.66     90.23 o 
 -11  12   2      246.92      166.30     78.38 o 
 -10  12   2        8.03        0.01     48.27 o 
  -9  12   2       35.97       26.10     49.38 o 
  -8  12   2      275.05      220.51     69.79 o 
  -7  12   2      558.87      584.44     97.44 o 
  -6  12   2     2265.54     2286.92    147.48 o 
  -5  12   2      279.18      309.52     55.04 o 
  -4  12   2      498.52      497.37     64.86 o 
  -3  12   2     1138.15     1280.57     93.20 o 
  -2  12   2      323.33      422.21     59.24 o 
  -1  12   2      220.22      232.99     48.04 o 
   0  12   2      277.01      226.76     46.25 o 
   1  12   2      153.79      190.70     41.33 o 
   2  12   2       19.52       29.61     39.30 o 
   3  12   2      233.22      185.46     59.66 o 
   4  12   2      132.62       93.67     49.37 o 
   5  12   2        0.92      -21.19     38.50 o 
   6  12   2      343.08      259.38     80.73 o 
   7  12   2      196.18      146.79     58.40 o 
   8  12   2       10.90      -57.75     50.02 o 
   9  12   2       20.75      -23.17     54.41 o 
  10  12   2      565.16      444.00    136.12 o 
  11  12   2      222.80      245.71    104.10 o 
  12  12   2        5.13       18.33     70.00 o 
  13  12   2       14.18      -19.89     76.06 o 
  14  12   2       42.43        6.39     75.80 o 
  15  12   2       45.80       12.63     95.16 o 
  16  12   2       46.49       -4.20     86.24 o 
 -16  13   2       86.57      119.06    101.35 o 
 -15  13   2       34.24       -4.86     77.16 o 
 -14  13   2        1.03        9.25     78.11 o 
 -13  13   2        4.27      -27.31     69.70 o 
 -12  13   2        7.37       16.00     61.87 o 
 -11  13   2      340.59      353.88     94.74 o 
 -10  13   2      120.61      107.48     63.72 o 
  -9  13   2       16.42       30.31     53.11 o 
  -8  13   2        0.69        0.47     45.13 o 
  -7  13   2     1438.51     1450.49    175.22 o 
  -6  13   2       10.14       29.02     43.63 o 
  -5  13   2       92.33      121.74     59.72 o 
  -4  13   2      576.61      608.20     72.19 o 
  -3  13   2      383.04      326.11     56.76 o 
  -2  13   2      166.55      143.89     43.26 o 
  -1  13   2        2.31        5.48     31.81 o 
   0  13   2        9.05       -1.32     30.95 o 
   1  13   2      237.42      269.68     48.81 o 
   2  13   2      157.39      173.73     58.27 o 
   3  13   2      301.14      393.63     79.56 o 
   4  13   2      399.30      324.37     71.79 o 
   5  13   2      628.36      617.48     97.63 o 
   6  13   2      138.28       64.63     51.88 o 
   7  13   2       38.25      110.54     60.81 o 
   8  13   2      130.13       68.99     72.64 o 
   9  13   2      305.79      303.78    109.02 o 
  10  13   2      602.02      592.31    143.04 o 
  11  13   2       10.59      -30.98     66.37 o 
  12  13   2        4.05       12.57     69.78 o 
  13  13   2      136.64      105.70     94.09 o 
  14  13   2       27.64       66.28     89.24 o 
  15  13   2        0.53       -1.82     78.21 o 
 -15  14   2       22.23       67.10     96.07 o 
 -14  14   2        4.71      -11.91     82.17 o 
 -13  14   2        1.71      -63.52     65.52 o 
 -12  14   2        0.20        7.03     59.43 o 
 -11  14   2       65.61       -9.32     52.52 o 
 -10  14   2      103.37      133.91     71.52 o 
  -9  14   2      668.28      803.60    127.04 o 
  -8  14   2        3.06       -4.08     46.74 o 
  -7  14   2      227.48      260.78     76.13 o 
  -6  14   2      249.89      152.42     63.61 o 
  -5  14   2     1515.30     1494.29    146.97 o 
  -4  14   2       43.89       12.20     46.06 o 
  -3  14   2      169.67      191.59     51.37 o 
  -2  14   2       94.67      128.11     45.85 o 
  -1  14   2       72.94       51.00     38.51 o 
   0  14   2        1.60       36.04     36.03 o 
   1  14   2       72.70       64.78     51.18 o 
   2  14   2        3.79      -15.45     38.91 o 
   3  14   2       16.96       -2.09     42.01 o 
   4  14   2      908.30     1030.26    123.50 o 
   5  14   2      151.03      222.04     66.34 o 
   6  14   2        1.52        2.20     48.25 o 
   7  14   2      488.32      348.11     83.08 o 
   8  14   2       49.02       39.71     69.62 o 
   9  14   2      323.38      405.86    124.35 o 
  10  14   2       59.43       32.35     68.85 o 
  11  14   2      443.26      427.92    130.73 o 
  12  14   2       48.99       61.94     81.56 o 
  13  14   2        1.60      -12.20     78.51 o 
  14  14   2       54.89       -6.99     80.80 o 
  15  14   2        6.95      -26.56     91.75 o 
 -15  15   2        8.95       18.87     85.71 o 
 -14  15   2       14.22       18.08     81.76 o 
 -13  15   2        6.03      -12.48     76.93 o 
 -12  15   2       41.24      -39.17     73.48 o 
 -11  15   2       34.05       10.35     59.72 o 
 -10  15   2       70.51       74.49     64.38 o 
  -9  15   2       27.03       10.43     56.64 o 
  -8  15   2     1140.49     1203.02    147.80 o 
  -7  15   2        1.44       -9.71     46.59 o 
  -6  15   2       11.20       21.98     54.58 o 
  -5  15   2      155.11      243.42     75.45 o 
  -4  15   2        0.00       15.70     49.39 o 
  -3  15   2      697.15      824.54    110.90 o 
  -2  15   2     1765.53     2033.26    120.51 o 
  -1  15   2       47.28       45.46     40.88 o 
   0  15   2      560.14      554.87     93.83 o 
   1  15   2      424.30      493.22     91.41 o 
   2  15   2      260.42      341.24     79.27 o 
   3  15   2      227.53      212.12     69.22 o 
   4  15   2      198.49      175.05     68.61 o 
   5  15   2      660.95      598.40    100.15 o 
   6  15   2      221.21      166.98     69.18 o 
   7  15   2      111.06       52.68     70.94 o 
   8  15   2        2.47       33.63     74.35 o 
   9  15   2      103.96       90.95     81.07 o 
  10  15   2      405.73      410.37    131.30 o 
  11  15   2       28.26      -19.48     74.67 o 
  12  15   2       41.80       25.14     86.77 o 
  13  15   2        0.88       29.62     89.50 o 
  14  15   2        3.07      -34.77     92.39 o 
 -14  16   2        0.02      -21.06     81.46 o 
 -13  16   2        1.13      -30.56     74.87 o 
 -12  16   2       76.39       68.74     89.50 o 
 -11  16   2        2.38      -37.86     56.25 o 
 -10  16   2      444.82      372.66     97.46 o 
  -9  16   2        1.60      -31.92     53.97 o 
  -8  16   2      252.61      221.91     78.95 o 
  -7  16   2      370.35      508.05    106.25 o 
  -6  16   2      117.30      105.35     65.01 o 
  -5  16   2       48.76        6.56     49.31 o 
  -4  16   2       34.40       16.66     51.50 o 
  -3  16   2        1.97      -40.73     41.87 o 
  -2  16   2      618.83      767.67    149.40 o 
  -1  16   2      366.80      399.13     84.54 o 
   0  16   2      108.48      116.04     62.90 o 
   1  16   2     1105.69     1194.89    148.51 o 
   2  16   2      571.85      676.84    109.60 o 
   3  16   2      108.64       77.60     59.77 o 
   4  16   2        9.96      -12.70     47.67 o 
   5  16   2        3.45      -22.31     48.21 o 
   6  16   2      600.10      678.57    112.78 o 
   7  16   2        9.83       80.83     79.50 o 
   8  16   2       68.92       69.89     78.76 o 
   9  16   2       13.03       50.47     77.52 o 
  10  16   2       15.84       34.83     81.44 o 
  11  16   2       87.88      -16.34     84.92 o 
  12  16   2       10.26      -23.43    106.00 o 
  13  16   2       25.25       12.15     92.34 o 
 -13  17   2       27.15       13.27     94.13 o 
 -12  17   2        0.15       77.31     96.62 o 
 -11  17   2        0.28      -19.41     61.69 o 
 -10  17   2        0.93        8.08     63.66 o 
  -9  17   2      217.26      100.99     72.88 o 
  -8  17   2       16.56       12.63     57.96 o 
  -7  17   2      268.99      228.98     83.31 o 
  -6  17   2      109.22      182.07     74.75 o 
  -5  17   2      238.84      242.29     80.76 o 
  -4  17   2       60.74       14.65     52.34 o 
  -3  17   2      225.05      143.85     88.85 o 
  -2  17   2      232.20      197.16     95.39 o 
  -1  17   2     3758.78     3590.96    262.31 o 
   0  17   2      225.37      223.12     76.04 o 
   1  17   2     6981.31     6867.39    269.22 o 
   2  17   2      240.10      383.77     93.19 o 
   3  17   2      420.31      442.71     96.16 o 
   4  17   2       83.12       32.88     59.80 o 
   5  17   2      357.59      473.89    101.81 o 
   6  17   2        0.03        7.44     57.17 o 
   7  17   2        5.54       48.55     81.46 o 
   8  17   2       27.90        6.29     74.08 o 
   9  17   2        5.06        1.15     79.16 o 
  10  17   2        2.53      -32.08     72.73 o 
  11  17   2       15.94       27.27     79.85 o 
  12  17   2       16.82       50.02     97.52 o 
 -12  18   2       44.01      -34.34     83.60 o 
 -11  18   2       14.29      102.16    100.43 o 
 -10  18   2       11.24       -2.45     62.79 o 
  -9  18   2       60.54       80.13     70.67 o 
  -8  18   2        0.62       -9.77     61.67 o 
  -7  18   2       77.60       31.67     62.69 o 
  -6  18   2      326.61      245.49     85.22 o 
  -5  18   2       72.76       60.91     60.73 o 
  -4  18   2        4.56       15.71     74.08 o 
  -3  18   2       35.29      -60.77     63.80 o 
  -2  18   2      610.40      377.98    124.45 o 
  -1  18   2      248.77      211.04    100.16 o 
   0  18   2       78.67       68.70     82.61 o 
   1  18   2      130.22      106.38    143.95 o 
   2  18   2      261.03      212.01     76.85 o 
   3  18   2      579.44      524.68    108.67 o 
   4  18   2      426.30      312.00     89.75 o 
   5  18   2       11.99      -18.75     53.96 o 
   6  18   2       29.95        2.59     70.85 o 
   7  18   2      131.32       69.97     88.45 o 
   8  18   2      138.30       62.04     92.25 o 
   9  18   2       48.49       15.97     81.04 o 
  10  18   2      170.24       31.51     91.54 o 
  11  18   2       48.93       54.18     99.62 o 
 -11  19   2       49.56       28.75     99.95 o 
 -10  19   2      154.16      216.30     94.06 o 
  -9  19   2        1.18       32.58     69.98 o 
  -8  19   2        5.87       38.24     66.76 o 
  -7  19   2       10.08        1.91     64.79 o 
  -6  19   2       13.14        6.65     63.52 o 
  -5  19   2       24.12      -11.45     77.05 o 
  -4  19   2        7.03      -16.74     64.40 o 
  -3  19   2       68.56       85.13     89.79 o 
  -2  19   2     1223.22      919.45    190.32 o 
  -1  19   2      618.27      650.64    152.52 o 
   0  19   2        8.78       96.40     85.57 o 
   1  19   2       72.23       85.59     84.44 o 
   2  19   2       99.78      115.02     89.62 o 
   3  19   2      141.62       93.25     70.83 o 
   4  19   2       22.96       79.52     68.82 o 
   5  19   2       52.11       37.51     65.37 o 
   6  19   2      269.25      190.71    107.07 o 
   7  19   2        0.72      -47.74     71.78 o 
   8  19   2       60.25       52.24     90.04 o 
   9  19   2       86.65       62.32     94.53 o 
  10  19   2        2.58       10.08     87.42 o 
 -10  20   2       46.53       90.03    108.18 o 
  -9  20   2       26.42       22.72     74.81 o 
  -8  20   2       12.05       35.66     71.13 o 
  -7  20   2      285.53      331.38    135.36 o 
  -6  20   2       22.61      -20.48     74.38 o 
  -5  20   2      129.65       17.08     82.11 o 
  -4  20   2      122.82      143.53    105.07 o 
  -3  20   2       66.18       89.94     91.98 o 
  -2  20   2       37.37       31.75     77.69 o 
  -1  20   2       65.40      107.73     87.47 o 
   0  20   2      105.02        0.18     76.98 o 
   1  20   2       24.73       71.64     86.77 o 
   2  20   2        7.79      -52.32     76.23 o 
   3  20   2      563.36      633.97    169.85 o 
   4  20   2      249.08      290.57     95.80 o 
   5  20   2      161.89      130.91     83.41 o 
   6  20   2      123.46       95.18     97.91 o 
   7  20   2       23.56       84.03     99.97 o 
   8  20   2      145.89       54.14     92.27 o 
   9  20   2        2.09       43.99     94.65 o 
  -9  21   2       44.55       35.54     77.34 o 
  -8  21   2       91.00      -26.02     88.48 o 
  -7  21   2        1.01       19.38     89.00 o 
  -6  21   2       51.82       47.53     93.65 o 
  -5  21   2      104.82       74.25     96.54 o 
  -4  21   2        7.69      -44.07     74.50 o 
  -3  21   2      147.75      102.32    105.12 o 
  -2  21   2        1.17       49.08     85.92 o 
  -1  21   2      691.56      790.17    180.75 o 
   0  21   2        8.44        4.23     78.01 o 
   1  21   2       23.95       45.78     89.86 o 
   2  21   2       19.97       59.55     95.82 o 
   3  21   2       14.60       57.87     93.90 o 
   4  21   2      101.03       50.60     86.78 o 
   5  21   2       82.84       38.55    136.12 o 
   6  21   2       10.55       93.40     99.62 o 
   7  21   2        0.68       16.64     93.62 o 
   8  21   2       47.40       10.04     95.39 o 
  -7  22   2      121.54      146.61    139.13 o 
  -6  22   2        0.09       -8.60     93.40 o 
  -5  22   2       51.33       60.38     92.43 o 
  -4  22   2       48.84      128.89    139.13 o 
  -3  22   2       70.52       68.07     97.39 o 
  -2  22   2       46.91       58.55     98.77 o 
  -1  22   2        6.15       34.68     84.88 o 
   0  22   2      153.00      198.69    118.82 o 
   1  22   2        4.09       -4.62     92.34 o 
   2  22   2      263.79      238.84    127.07 o 
   3  22   2       13.22      -22.81     84.27 o 
   4  22   2       14.97       -6.76     90.21 o 
   5  22   2        3.23       -9.64    122.87 o 
   6  22   2       49.99       95.16    162.62 o 
  -4  23   2        5.28       48.66    105.36 o 
  -3  23   2        9.45      -48.36     94.09 o 
  -2  23   2        2.21       29.90     95.53 o 
  -1  23   2      164.45       78.96    110.86 o 
   0  23   2       27.05       28.80    106.96 o 
   1  23   2       20.67       17.81     95.68 o 
   2  23   2      142.73      164.04    126.06 o 
   3  23   2       22.10      -45.21    101.72 o 
 -19   1   3      299.38      231.17    115.69 o 
 -18   1   3       31.45       82.43     84.49 o 
 -17   1   3        6.36       19.27    102.39 o 
 -16   1   3       98.17       78.86     80.80 o 
 -15   1   3      237.76      288.71     99.43 o 
 -14   1   3      114.74       85.58     70.68 o 
 -13   1   3      316.30      277.03     88.08 o 
 -12   1   3        9.75       28.38     50.28 o 
 -11   1   3       35.62       30.63     49.15 o 
 -10   1   3     2186.57     1777.57    143.94 o 
  -9   1   3     4052.78     4071.78    202.19 o 
  -8   1   3       27.74       -8.43     46.98 o 
  -7   1   3     1599.79     1598.32    116.15 o 
  -6   1   3      782.41      974.90    151.18 o 
  -5   1   3    16523.04    16034.01    520.38 o 
  -4   1   3     1569.96     1566.72     80.85 o 
  -3   1   3      356.67      447.58     49.12 o 
  -2   1   3        8.49       -1.95     14.61 o 
  -1   1   3       12.37       20.21     16.05 o 
   0   1   3     1336.29     1342.59     45.76 o 
   1   1   3     6895.56     6695.58     95.66 o 
   2   1   3    20521.31    20106.61    169.62 o 
   3   1   3     8021.39     7595.09    121.53 o 
   4   1   3    14904.14    15054.10    167.73 o 
   5   1   3      157.60      144.92     21.58 o 
   6   1   3      365.71      296.12     31.25 o 
   7   1   3      389.64      494.14     41.64 o 
   8   1   3      461.22      463.73     43.71 o 
   9   1   3      121.99      104.35     29.20 o 
  10   1   3      135.52      103.86     29.75 o 
  11   1   3      232.03      171.63     43.21 o 
  12   1   3      282.71      262.01     69.20 o 
  13   1   3       12.08       -7.44     38.80 o 
  14   1   3      434.79      381.09     79.35 o 
  15   1   3        0.14      -17.84     44.44 o 
  16   1   3       13.66       34.35     63.51 o 
  17   1   3        4.12       -6.37     63.05 o 
  18   1   3       90.46      -48.18    139.73 o 
 -19   2   3       13.26       27.83     83.04 o 
 -18   2   3      191.32      137.47     92.22 o 
 -17   2   3       41.06      -22.06     64.83 o 
 -16   2   3       81.46        6.10     71.67 o 
 -15   2   3        1.46      -47.80     49.82 o 
 -14   2   3      702.37      950.42    222.85 o 
 -13   2   3       40.52      113.23    103.59 o 
 -12   2   3      683.17      757.68    190.32 o 
 -11   2   3        1.81       15.42     40.29 o 
 -10   2   3        3.34       29.85     46.28 o 
  -9   2   3        5.08       -2.28     37.04 o 
  -8   2   3        1.71        5.61     34.15 o 
  -7   2   3       18.47       23.01     33.19 o 
  -6   2   3        0.47       20.36     26.35 o 
  -5   2   3     3637.46     4017.75    131.25 o 
  -4   2   3    51349.46    51452.74    424.20 o 
  -3   2   3     5942.38     5979.95    138.37 o 
  -2   2   3    35777.47    34374.66    268.93 o 
  -1   2   3     1743.51     1975.66     61.35 o 
   0   2   3    79441.04    77017.17    686.88 o 
   1   2   3      668.66      573.62     38.48 o 
   2   2   3    73119.91    72305.32    581.31 o 
   3   2   3     1934.05     1941.80     62.62 o 
   4   2   3        5.38        6.63     17.55 o 
   5   2   3      256.50      208.40     31.38 o 
   6   2   3       49.79       45.98     22.49 o 
   7   2   3      187.16      146.42     31.30 o 
   8   2   3     1303.88     1452.02     76.19 o 
   9   2   3       11.23        5.37     25.94 o 
  10   2   3        0.00       -0.60     26.14 o 
  11   2   3        0.44        8.31     30.20 o 
  12   2   3       39.03       88.44     45.75 o 
  13   2   3      182.10      180.92     59.30 o 
  14   2   3       21.46       20.00     51.78 o 
  15   2   3       33.69        0.76     60.30 o 
  16   2   3       49.25       86.30     72.27 o 
  17   2   3       39.92        5.14     85.75 o 
  18   2   3      161.89      247.38    122.28 o 
 -19   3   3        0.42       -7.23    112.03 o 
 -18   3   3      112.89       13.25    121.66 o 
 -17   3   3        1.08       24.90     67.62 o 
 -16   3   3       16.04      -35.77     58.34 o 
 -15   3   3      439.18      398.01    109.59 o 
 -14   3   3      666.75      515.15    116.64 o 
 -13   3   3       66.89       61.43     58.34 o 
 -12   3   3       48.43       69.25     59.68 o 
 -11   3   3      101.58       93.61     57.82 o 
 -10   3   3      582.47      415.36     88.49 o 
  -9   3   3     1059.46     1339.33    129.24 o 
  -8   3   3      175.06       63.37     44.71 o 
  -7   3   3        0.19        1.89     26.08 o 
  -6   3   3       86.51      201.34     44.18 o 
  -5   3   3     5134.89     5006.73    186.71 o 
  -4   3   3       51.78       92.73     31.68 o 
  -3   3   3    26158.58    25540.89    287.87 o 
  -2   3   3      282.06      248.50     29.99 o 
  -1   3   3     2360.61     2472.46     70.10 o 
   0   3   3      159.96      216.78     24.99 o 
   1   3   3      362.46      426.20     29.41 o 
   2   3   3       98.76      115.47     18.44 o 
   3   3   3       10.90       12.49     17.44 o 
   4   3   3     2279.64     2284.79     72.05 o 
   5   3   3       47.98       47.58     21.33 o 
   6   3   3      147.28      166.10     31.91 o 
   7   3   3     1317.18     1307.46     72.51 o 
   8   3   3     1678.73     1657.69     80.42 o 
   9   3   3      203.66      227.82     41.72 o 
  10   3   3      929.18      972.41     80.88 o 
  11   3   3       32.88       30.11     30.98 o 
  12   3   3      359.03      333.37     59.46 o 
  13   3   3      196.49      176.99     71.13 o 
  14   3   3      106.09       77.64     62.96 o 
  15   3   3      102.70       87.25     65.58 o 
  16   3   3       30.40      -36.02     71.53 o 
  17   3   3        2.02        7.40     84.36 o 
  18   3   3      195.42      198.63    117.50 o 
 -19   4   3        0.00       33.08     92.74 o 
 -18   4   3        0.54      -56.82     60.49 o 
 -17   4   3      128.95       30.11    113.23 o 
 -16   4   3       20.71      -18.82     62.41 o 
 -15   4   3      125.73       22.41     63.11 o 
 -14   4   3       13.76       40.66     57.01 o 
 -13   4   3        8.54       20.75     51.40 o 
 -12   4   3        3.43       53.60     57.07 o 
 -11   4   3       14.28       14.30     32.81 o 
 -10   4   3     1953.13     1935.29    150.93 o 
  -9   4   3      982.34      885.75    117.86 o 
  -8   4   3     1445.18     1463.15    102.04 o 
  -7   4   3        7.06        5.85     26.26 o 
  -6   4   3      105.50      146.99     39.99 o 
  -5   4   3      197.87      186.70     41.67 o 
  -4   4   3      210.38      232.69     44.05 o 
  -3   4   3     1617.40     1611.81     56.33 o 
  -2   4   3      319.76      357.69     35.45 o 
  -1   4   3     3421.53     3423.24     75.93 o 
   0   4   3       16.93       26.99     16.29 o 
   1   4   3       35.71       24.16     16.18 o 
   2   4   3       54.48       82.73     18.00 o 
   3   4   3      111.22      112.98     21.13 o 
   4   4   3     1533.01     1441.95     49.69 o 
   5   4   3     2936.50     3041.89     73.69 o 
   6   4   3      909.80      870.33     63.52 o 
   7   4   3     1909.23     2021.08     89.95 o 
   8   4   3        0.01       25.32     23.60 o 
   9   4   3      700.78      819.03     71.94 o 
  10   4   3        0.92        2.85     27.65 o 
  11   4   3       14.56       20.52     32.08 o 
  12   4   3        2.72       -0.60     39.71 o 
  13   4   3       20.54       27.41     53.65 o 
  14   4   3        5.09       33.19     59.01 o 
  15   4   3       51.05       98.35     81.91 o 
  16   4   3       18.84       17.27     74.25 o 
  17   4   3        0.65       37.52     90.64 o 
  18   4   3       18.22      -19.87     87.53 o 
 -19   5   3       13.19      -10.95     83.74 o 
 -18   5   3       59.14        5.90     80.06 o 
 -17   5   3        0.42      -21.59     68.56 o 
 -16   5   3       11.34       55.47     82.97 o 
 -15   5   3        7.02        4.82     61.33 o 
 -14   5   3      346.88      130.09     93.96 o 
 -13   5   3       51.07      146.17     75.21 o 
 -12   5   3       21.01      -53.29     41.86 o 
 -11   5   3        1.26       -0.96     44.10 o 
 -10   5   3       71.28        3.88     27.45 o 
  -9   5   3     4896.04     5084.19    131.90 o 
  -8   5   3    10003.04    10209.27    165.59 o 
  -7   5   3     4619.95     5150.15    169.89 o 
  -6   5   3      153.34      250.07     48.55 o 
  -5   5   3     1475.20     1636.39     92.30 o 
  -4   5   3     2647.72     2611.26    108.21 o 
  -3   5   3     3339.33     3368.55     71.73 o 
  -2   5   3     1639.49     1636.32     56.82 o 
  -1   5   3      137.53      218.64     28.82 o 
   0   5   3     2547.49     2474.70     76.28 o 
   1   5   3       74.78       53.78     19.77 o 
   2   5   3      154.04      150.30     24.54 o 
   3   5   3      312.62      381.96     31.61 o 
   4   5   3     1301.11     1490.86     52.19 o 
   5   5   3      469.53      419.71     37.19 o 
   6   5   3       71.51       92.91     24.81 o 
   7   5   3      108.86      159.71     36.58 o 
   8   5   3      184.45      120.90     37.21 o 
   9   5   3       40.32      116.15     37.49 o 
  10   5   3       38.73       24.29     41.44 o 
  11   5   3       25.18       22.82     38.41 o 
  12   5   3       55.52       17.63     40.20 o 
  13   5   3       47.95       30.27     53.07 o 
  14   5   3      855.27      914.70    172.77 o 
  15   5   3       85.01       34.87     87.29 o 
  16   5   3        8.66       -3.01     78.42 o 
  17   5   3        5.69       11.87     85.22 o 
  18   5   3        6.66       41.87     93.28 o 
 -19   6   3       14.07        3.05     86.43 o 
 -18   6   3        5.21       -6.84     76.06 o 
 -17   6   3       19.86      -35.81     68.95 o 
 -16   6   3       16.34       19.00     68.00 o 
 -15   6   3      331.01      243.68    104.67 o 
 -14   6   3     3091.28     2967.55    181.63 o 
 -13   6   3       13.46        0.12     43.45 o 
 -12   6   3     1024.93     1122.75    126.46 o 
 -11   6   3      156.68      150.30     67.89 o 
 -10   6   3      956.33     1146.30    116.01 o 
  -9   6   3     6703.47     6933.37    217.03 o 
  -8   6   3     1005.57      955.57     86.76 o 
  -7   6   3      462.21      489.62     61.42 o 
  -6   6   3     3100.91     3004.79    113.91 o 
  -5   6   3      311.65      343.78     49.12 o 
  -4   6   3      172.50      105.00     30.55 o 
  -3   6   3     1892.08     1847.94     59.03 o 
  -2   6   3    23784.35    24041.75    212.60 o 
  -1   6   3       25.42       30.65     23.53 o 
   0   6   3     6134.43     6157.91    122.23 o 
   1   6   3     1064.54     1133.98     52.91 o 
   2   6   3     8447.01     8078.11    120.54 o 
   3   6   3        9.09       21.75     22.61 o 
   4   6   3      574.44      606.31     53.09 o 
   5   6   3      388.68      431.38     36.11 o 
   6   6   3      613.25      664.19     46.74 o 
   7   6   3      242.92      294.83     37.58 o 
   8   6   3     1477.85     1365.10     83.56 o 
   9   6   3      115.40       42.26     42.97 o 
  10   6   3      233.62      237.45     62.96 o 
  11   6   3        0.22      -13.26     37.11 o 
  12   6   3       11.95       -9.18     36.69 o 
  13   6   3      719.84      922.56    128.25 o 
  14   6   3       14.14       -2.94     69.64 o 
  15   6   3        0.84      -23.90     70.81 o 
  16   6   3       14.04      -10.98     75.25 o 
  17   6   3      123.91      160.31    110.28 o 
 -18   7   3       67.16       81.91     94.55 o 
 -17   7   3       94.58       12.90     77.00 o 
 -16   7   3        4.99       39.13     77.00 o 
 -15   7   3        6.11       19.53     75.38 o 
 -14   7   3      278.36      284.90    106.04 o 
 -13   7   3      195.79      125.59     61.01 o 
 -12   7   3      546.91      757.32    107.38 o 
 -11   7   3      205.17      179.97     52.45 o 
 -10   7   3      133.01      226.21     53.25 o 
  -9   7   3     3624.11     3455.49    139.20 o 
  -8   7   3      692.86      814.08     80.84 o 
  -7   7   3     7024.85     7180.54    181.98 o 
  -6   7   3     6280.08     6247.52    163.96 o 
  -5   7   3      167.35      113.48     34.79 o 
  -4   7   3     4045.57     4070.21    124.41 o 
  -3   7   3       40.30       42.91     19.50 o 
  -2   7   3     3936.94     3765.96    111.73 o 
  -1   7   3      399.45      400.72     47.87 o 
   0   7   3     1861.14     1902.47    116.31 o 
   1   7   3      362.03      394.62     57.55 o 
   2   7   3      517.77      519.11     62.84 o 
   3   7   3       93.02       53.03     30.93 o 
   4   7   3       33.10       54.50     31.20 o 
   5   7   3       64.11       52.34     31.63 o 
   6   7   3        9.76       -0.10     16.79 o 
   7   7   3     1800.39     1861.05     91.73 o 
   8   7   3        6.49        7.03     34.95 o 
   9   7   3     1176.29     1282.31    123.93 o 
  10   7   3      115.55       50.13     46.86 o 
  11   7   3      157.89      125.92     58.52 o 
  12   7   3        0.40        3.73     51.11 o 
  13   7   3        2.34       11.29     54.70 o 
  14   7   3       80.26       32.15     82.18 o 
  15   7   3      522.32      313.99    125.36 o 
  16   7   3      252.75      170.32    108.99 o 
  17   7   3        0.01       36.20     95.48 o 
 -18   8   3        5.61      166.52    110.56 o 
 -17   8   3       33.69      -11.48     82.03 o 
 -16   8   3       35.08      -11.33     68.25 o 
 -15   8   3       23.38       24.66     77.50 o 
 -14   8   3      496.18      437.93    126.70 o 
 -13   8   3      772.10     1026.30    173.75 o 
 -12   8   3       63.87       86.53     45.50 o 
 -11   8   3       82.88        7.67     34.41 o 
 -10   8   3       26.24       21.48     34.40 o 
  -9   8   3      267.66      245.28     54.95 o 
  -8   8   3       89.71       95.24     38.92 o 
  -7   8   3       10.14        4.64     25.40 o 
  -6   8   3      605.22      643.07     69.96 o 
  -5   8   3       86.26      168.24     39.58 o 
  -4   8   3     1813.55     1778.37     60.22 o 
  -3   8   3     8049.44     8481.18    177.82 o 
  -2   8   3       92.37       99.52     31.43 o 
  -1   8   3     8164.63     8141.45    163.04 o 
   0   8   3      598.44      552.09     53.15 o 
   1   8   3      367.40      273.97     36.72 o 
   2   8   3      270.85      256.85     51.00 o 
   3   8   3     3678.60     3909.66    143.90 o 
   4   8   3      351.07      328.26     57.97 o 
   5   8   3      297.87      316.99     58.22 o 
   6   8   3      476.09      618.00     66.10 o 
   7   8   3     1345.71     1599.39     90.56 o 
   8   8   3       53.56       91.40     48.31 o 
   9   8   3       10.74      -14.95     38.86 o 
  10   8   3       10.49       -0.97     44.61 o 
  11   8   3       46.41       21.65     48.10 o 
  12   8   3       81.96       68.08     71.41 o 
  13   8   3     1516.45     1787.80    217.57 o 
  14   8   3       11.84       70.39     84.67 o 
  15   8   3      273.95      190.07    131.30 o 
  16   8   3        0.06      -39.01     68.22 o 
  17   8   3      334.14      309.94    138.23 o 
 -18   9   3        4.64      -31.17     82.70 o 
 -17   9   3      180.98      200.76    115.87 o 
 -16   9   3        0.17       -9.08     74.43 o 
 -15   9   3       51.29       93.48     87.29 o 
 -14   9   3      240.95       99.15     88.13 o 
 -13   9   3       18.96       -1.99     56.06 o 
 -12   9   3     5902.38     5443.67    248.72 o 
 -11   9   3      387.42      169.19     68.40 o 
 -10   9   3      131.82       89.28     42.69 o 
  -9   9   3      210.22      115.44     44.51 o 
  -8   9   3      546.23      664.35     76.91 o 
  -7   9   3     1047.65      959.20     87.72 o 
  -6   9   3     1671.41     1746.65     95.68 o 
  -5   9   3     1530.39     1648.32     92.64 o 
  -4   9   3     1873.79     2214.02    101.33 o 
  -3   9   3      159.58      305.03     49.15 o 
  -2   9   3      293.68      334.22     48.85 o 
  -1   9   3      412.26      467.62     54.20 o 
   0   9   3        6.91       32.37     24.77 o 
   1   9   3        2.06       16.12     20.61 o 
   2   9   3    11567.08    11482.88    175.78 o 
   3   9   3      239.19      285.25     57.90 o 
   4   9   3     1851.97     1797.89    108.31 o 
   5   9   3     2639.43     2782.74    133.64 o 
   6   9   3     1698.95     1795.63    111.19 o 
   7   9   3     1005.43     1065.01     85.23 o 
   8   9   3       92.90      116.16     52.60 o 
   9   9   3      445.38      518.13     86.29 o 
  10   9   3     2086.33     2121.68    149.80 o 
  11   9   3        0.04      -18.34     61.17 o 
  12   9   3       40.05       58.59     89.14 o 
  13   9   3       52.13       47.63     71.65 o 
  14   9   3      597.98      606.06    147.96 o 
  15   9   3       63.62       93.50     98.63 o 
  16   9   3      319.19      186.09    116.24 o 
  17   9   3       59.26        2.58    103.82 o 
 -17  10   3        3.60       -6.21     83.90 o 
 -16  10   3       36.05      -25.15     74.94 o 
 -15  10   3      239.66      194.04    118.65 o 
 -14  10   3        7.20       17.85     69.96 o 
 -13  10   3     1719.44     1862.10    186.57 o 
 -12  10   3     1937.52     1571.74    168.38 o 
 -11  10   3      188.43      256.56     77.23 o 
 -10  10   3      221.43      136.72     60.02 o 
  -9  10   3        0.78       21.52     33.85 o 
  -8  10   3       30.68       75.86     41.83 o 
  -7  10   3     1833.95     1840.53    103.86 o 
  -6  10   3      122.04      142.07     43.70 o 
  -5  10   3     1520.65     1547.14     98.92 o 
  -4  10   3     8301.06     8547.41    196.97 o 
  -3  10   3      343.48      371.09     54.66 o 
  -2  10   3     5702.07     5884.28    157.22 o 
  -1  10   3      871.45      967.94     74.59 o 
   0  10   3       78.38       93.13     32.67 o 
   1  10   3      687.73      639.81     66.76 o 
   2  10   3       88.95       68.88     23.78 o 
   3  10   3      553.21      567.86     76.72 o 
   4  10   3     1359.97     1294.48    115.04 o 
   5  10   3        3.83       25.61     35.58 o 
   6  10   3      449.96      501.06     77.80 o 
   7  10   3        0.85       14.22     46.37 o 
   8  10   3      274.27      191.03     79.88 o 
   9  10   3      477.06      394.64     82.29 o 
  10  10   3      515.46      534.39    123.00 o 
  11  10   3     1322.44     1074.17    171.50 o 
  12  10   3      110.36       44.42     70.27 o 
  13  10   3       67.29       86.89     88.49 o 
  14  10   3      185.14      159.84    103.83 o 
  15  10   3       33.80        2.36     78.35 o 
  16  10   3       23.01      -27.05     88.12 o 
 -17  11   3       20.18       66.24     93.98 o 
 -16  11   3        6.76      -13.43     83.15 o 
 -15  11   3       34.29       58.19     87.91 o 
 -14  11   3      145.68      227.59     85.19 o 
 -13  11   3      110.57      142.60     74.25 o 
 -12  11   3     1258.74     1219.23    152.92 o 
 -11  11   3       13.75       37.86     56.00 o 
 -10  11   3       44.12      -19.91     42.13 o 
  -9  11   3      331.29      425.75     89.81 o 
  -8  11   3        7.20       17.00     33.09 o 
  -7  11   3     1401.81     1449.79    107.01 o 
  -6  11   3       76.50       33.87     34.50 o 
  -5  11   3     1057.20     1114.57     90.46 o 
  -4  11   3      355.71      364.36     56.76 o 
  -3  11   3      391.06      408.29     59.30 o 
  -2  11   3       98.61      117.54     38.95 o 
  -1  11   3     3009.56     3164.42    119.72 o 
   0  11   3      310.41      291.15     48.02 o 
   1  11   3     1532.04     1589.13     81.78 o 
   2  11   3      279.60      210.47     55.71 o 
   3  11   3      318.49      258.10     60.64 o 
   4  11   3      395.51      374.40     71.17 o 
   5  11   3      497.52      391.02     72.05 o 
   6  11   3        5.27       16.63     39.63 o 
   7  11   3      663.37      672.95    131.99 o 
   8  11   3        5.02      -37.07     53.48 o 
   9  11   3      155.94      130.57     79.61 o 
  10  11   3      289.10      328.13    107.18 o 
  11  11   3        0.59       12.80     66.37 o 
  12  11   3        0.02       37.51     72.27 o 
  13  11   3        2.04      -57.29     65.32 o 
  14  11   3       10.43       10.99     66.56 o 
  15  11   3      122.43       39.75    131.30 o 
  16  11   3        4.19       21.26     97.68 o 
 -17  12   3       48.00       66.35    104.28 o 
 -16  12   3        0.00       39.80     90.71 o 
 -15  12   3        7.81      -43.80     68.88 o 
 -14  12   3       19.28       -2.76     57.42 o 
 -13  12   3       79.10       79.64     69.50 o 
 -12  12   3      154.63      280.71     85.63 o 
 -11  12   3        5.77        3.45     51.54 o 
 -10  12   3        1.81       -9.56     47.73 o 
  -9  12   3       87.16       81.80     58.70 o 
  -8  12   3        9.28      -37.98     35.40 o 
  -7  12   3      570.27      559.10     94.52 o 
  -6  12   3        3.41      -15.16     32.88 o 
  -5  12   3       56.12       57.96     37.59 o 
  -4  12   3        2.28       -9.98     27.86 o 
  -3  12   3      357.14      240.29     51.08 o 
  -2  12   3       31.76       33.65     32.35 o 
  -1  12   3       12.03        6.94     29.82 o 
   0  12   3      318.51      324.62     52.14 o 
   1  12   3     1395.14     1464.45     85.01 o 
   2  12   3       55.00       73.89     46.14 o 
   3  12   3      365.64      383.23     75.85 o 
   4  12   3       22.95      -28.49     35.89 o 
   5  12   3       31.63       61.43     47.35 o 
   6  12   3       15.96       81.63     50.16 o 
   7  12   3        0.37       22.81     62.25 o 
   8  12   3      312.98      323.35    103.47 o 
   9  12   3      382.49      374.10    114.50 o 
  10  12   3        5.08       16.08     69.83 o 
  11  12   3      971.68     1100.56    183.98 o 
  12  12   3      134.55      148.67     97.25 o 
  13  12   3        1.58      -20.22     70.17 o 
  14  12   3       13.82      -24.33     76.30 o 
  15  12   3        4.28       56.62    133.71 o 
 -16  13   3        0.69        8.72     84.21 o 
 -15  13   3       65.64       36.45     92.09 o 
 -14  13   3       18.75       -1.81     80.07 o 
 -13  13   3       63.46       85.81     68.85 o 
 -12  13   3      160.69       72.61     64.23 o 
 -11  13   3      181.31      229.81     84.15 o 
 -10  13   3      603.49      482.46    101.79 o 
  -9  13   3       17.18       -2.55     49.35 o 
  -8  13   3        1.29       -5.78     46.86 o 
  -7  13   3      353.11      349.93     81.45 o 
  -6  13   3      195.84      137.63     59.75 o 
  -5  13   3        0.53        7.29     34.86 o 
  -4  13   3       20.24       17.66     35.42 o 
  -3  13   3       52.86       70.97     37.49 o 
  -2  13   3     1324.59     1348.90     99.44 o 
  -1  13   3        8.11      -12.89     29.05 o 
   0  13   3      280.57      258.29     50.53 o 
   1  13   3       18.66       -1.43     41.48 o 
   2  13   3       75.10       91.91     51.53 o 
   3  13   3       51.84        9.02     40.16 o 
   4  13   3      436.81      441.80     83.28 o 
   5  13   3        4.70      -32.63     38.86 o 
   6  13   3      550.37      594.94     97.11 o 
   7  13   3        0.72      -21.09     55.35 o 
   8  13   3      140.94      117.14     83.72 o 
   9  13   3        0.07       56.12     71.12 o 
  10  13   3       12.46       -5.18     60.01 o 
  11  13   3       72.13       25.60     80.94 o 
  12  13   3        0.15       26.86     82.29 o 
  13  13   3      156.18       45.84     99.38 o 
  14  13   3       26.91       68.08     91.06 o 
  15  13   3       94.04       94.93     98.79 o 
 -16  14   3       25.01      -24.51     88.53 o 
 -15  14   3       53.63        3.11     86.78 o 
 -14  14   3        1.26      -33.08     82.50 o 
 -13  14   3       72.78       81.85     72.04 o 
 -12  14   3        3.11       -1.74     56.65 o 
 -11  14   3       25.53      -24.32     52.27 o 
 -10  14   3        0.29      -19.02     49.85 o 
  -9  14   3        5.49       32.41     54.93 o 
  -8  14   3      105.18      125.73     65.48 o 
  -7  14   3     1113.81      874.75    122.32 o 
  -6  14   3     1375.54     1344.46    144.53 o 
  -5  14   3      108.70      198.59     65.49 o 
  -4  14   3        6.34       14.52     36.07 o 
  -3  14   3       20.30       -1.62     35.26 o 
  -2  14   3      184.46      145.47     48.24 o 
  -1  14   3       10.89       48.43     37.35 o 
   0  14   3      158.01      183.26     59.64 o 
   1  14   3       81.23       67.95     50.25 o 
   2  14   3      630.66      909.39    115.55 o 
   3  14   3      223.10      174.68     64.24 o 
   4  14   3      310.32      279.19     74.95 o 
   5  14   3       64.81       85.60     56.14 o 
   6  14   3      171.26      149.27     83.69 o 
   7  14   3      926.42      821.27    155.03 o 
   8  14   3      229.87      255.90    100.14 o 
   9  14   3       40.33      110.40     85.83 o 
  10  14   3       50.89       57.21     83.90 o 
  11  14   3      118.57       87.54     92.55 o 
  12  14   3       15.97       -5.57     75.09 o 
  13  14   3        4.43      -17.62     79.20 o 
  14  14   3        0.87       36.67     89.35 o 
 -15  15   3        0.63       36.47     93.24 o 
 -14  15   3        0.00      -39.07     83.69 o 
 -13  15   3       15.91       -9.92     77.80 o 
 -12  15   3        0.20       52.34     68.02 o 
 -11  15   3        1.08       -8.37     53.36 o 
 -10  15   3      305.14      193.41     82.70 o 
  -9  15   3        7.67       -7.74     54.86 o 
  -8  15   3       13.75       34.04     54.66 o 
  -7  15   3       55.68       83.19     58.92 o 
  -6  15   3        5.68       -6.99     45.83 o 
  -5  15   3      429.97      362.99     85.36 o 
  -4  15   3       10.41      -10.86     45.96 o 
  -3  15   3       74.03       65.03     43.91 o 
  -2  15   3      142.38      192.71     51.98 o 
  -1  15   3     2515.98     2574.56    159.70 o 
   0  15   3      168.72      255.47     73.82 o 
   1  15   3       91.94       48.24     50.54 o 
   2  15   3      514.60      541.19     96.06 o 
   3  15   3     1575.50     1703.25    160.65 o 
   4  15   3       71.54       71.95     58.42 o 
   5  15   3        3.43      -24.85     42.89 o 
   6  15   3      248.48      149.01    110.82 o 
   7  15   3       20.20       32.42     73.92 o 
   8  15   3       21.83       19.62     73.39 o 
   9  15   3       63.90       69.79    106.61 o 
  10  15   3       19.65       47.14     83.82 o 
  11  15   3        3.19      -84.94     65.32 o 
  12  15   3       31.68       18.07     82.62 o 
  13  15   3        2.32       14.29     91.76 o 
 -14  16   3        5.72       -4.30     90.71 o 
 -13  16   3       68.62       79.70     96.30 o 
 -12  16   3       24.07       28.27     68.52 o 
 -11  16   3      188.17      271.86     95.59 o 
 -10  16   3       15.12       13.03     59.79 o 
  -9  16   3        4.44      -36.83     56.11 o 
  -8  16   3       39.11        2.14     52.33 o 
  -7  16   3       13.07       14.94     55.83 o 
  -6  16   3      337.26      243.05     80.64 o 
  -5  16   3      793.31      729.03    123.16 o 
  -4  16   3      267.86      254.66     74.93 o 
  -3  16   3       76.24       84.29     56.31 o 
  -2  16   3      329.29      388.69     85.60 o 
  -1  16   3     4637.06     4406.04    275.88 o 
   0  16   3       12.85      120.67     59.60 o 
   1  16   3     1895.53     2027.93    176.32 o 
   2  16   3      691.97      783.02    115.32 o 
   3  16   3      480.42      562.12    103.78 o 
   4  16   3        0.11      -26.15     46.06 o 
   5  16   3      240.50      148.91     67.58 o 
   6  16   3      176.38      310.02    109.94 o 
   7  16   3       62.04      101.65     86.07 o 
   8  16   3       34.19       -3.66     71.03 o 
   9  16   3      153.76      107.78     96.70 o 
  10  16   3        0.32       30.20     73.97 o 
  11  16   3       31.89       -6.66     85.45 o 
  12  16   3        9.91       10.48     84.72 o 
  13  16   3        4.43       18.78     91.57 o 
 -13  17   3        1.23      -66.40     85.83 o 
 -12  17   3       97.50       76.75     76.51 o 
 -11  17   3        0.46       -7.27     64.41 o 
 -10  17   3      132.82      163.89     81.03 o 
  -9  17   3        2.15       -5.31     61.35 o 
  -8  17   3      137.97      188.13     82.35 o 
  -7  17   3      406.90      371.64    110.03 o 
  -6  17   3       43.04       39.13     61.26 o 
  -5  17   3      217.21      148.13     69.69 o 
  -4  17   3       62.06       59.80     78.35 o 
  -3  17   3      231.22      172.77    122.27 o 
  -2  17   3      139.03      120.64    132.50 o 
  -1  17   3      606.38      690.49    147.10 o 
   0  17   3       27.22        5.54     54.40 o 
   1  17   3     2198.50     2467.90    177.74 o 
   2  17   3       22.86        5.93     57.80 o 
   3  17   3      283.63      202.20     76.54 o 
   4  17   3      700.22      580.59    110.18 o 
   5  17   3      156.73      273.49    111.54 o 
   6  17   3       55.33      -19.24     72.65 o 
   7  17   3        3.55       36.69     72.27 o 
   8  17   3      155.15      135.98    101.19 o 
   9  17   3        0.18      -33.93     75.58 o 
  10  17   3        5.19       -0.42     75.52 o 
  11  17   3       56.46      177.50    106.64 o 
  12  17   3       21.74       33.26     85.22 o 
 -12  18   3       61.71       84.04    104.88 o 
 -11  18   3       26.17       19.39     72.77 o 
 -10  18   3       75.15       42.97     69.60 o 
  -9  18   3        3.60        8.58     64.44 o 
  -8  18   3      511.84      544.50    118.99 o 
  -7  18   3      191.97       90.88     71.68 o 
  -6  18   3       55.37       71.76     63.93 o 
  -5  18   3       18.67      -16.39     71.13 o 
  -4  18   3      142.20      127.68     96.92 o 
  -3  18   3      469.87      414.07    127.83 o 
  -2  18   3     1533.53     1449.18    209.11 o 
  -1  18   3       10.42       25.24     76.20 o 
   0  18   3      188.18      207.36    102.90 o 
   1  18   3      473.53      597.96    109.55 o 
   2  18   3      436.42      383.60     97.20 o 
   3  18   3       69.20       49.87     61.82 o 
   4  18   3      147.97      155.46     75.88 o 
   5  18   3        0.00       35.84     75.10 o 
   6  18   3       32.19       13.51     67.71 o 
   7  18   3        0.55        6.30     74.95 o 
   8  18   3       59.83       -7.55     73.31 o 
   9  18   3      140.86       31.52     95.76 o 
  10  18   3      167.64      104.24     97.52 o 
  11  18   3       77.69       12.84     92.06 o 
 -11  19   3       11.72       73.17     80.61 o 
 -10  19   3       29.04       51.39     74.41 o 
  -9  19   3        0.07       -6.26     61.44 o 
  -8  19   3      141.84      125.59     79.42 o 
  -7  19   3      154.69       39.08     72.58 o 
  -6  19   3       84.98       89.59     92.60 o 
  -5  19   3      327.99      348.11    125.90 o 
  -4  19   3        1.89        6.93     77.91 o 
  -3  19   3      156.04       76.36     84.77 o 
  -2  19   3        3.46      -21.77     73.67 o 
  -1  19   3      986.89     1026.27    205.38 o 
   0  19   3       80.99      234.84    108.01 o 
   1  19   3     1014.63      811.22    168.71 o 
   2  19   3       13.62       -1.65     58.38 o 
   3  19   3      629.47      782.89    131.70 o 
   4  19   3       88.98      118.53     72.60 o 
   5  19   3      368.27      289.29    145.75 o 
   6  19   3      245.45      194.90    107.23 o 
   7  19   3        6.67       90.12     93.27 o 
   8  19   3        5.90       66.74     93.72 o 
   9  19   3      128.88      161.99    115.13 o 
  10  19   3        6.71       12.42     86.20 o 
 -10  20   3       62.09      -27.62     72.83 o 
  -9  20   3       20.27        0.00     69.59 o 
  -8  20   3       60.60      109.42    103.40 o 
  -7  20   3       11.24      -15.33     85.71 o 
  -6  20   3        5.34       65.94     90.84 o 
  -5  20   3        6.31       93.32     95.39 o 
  -4  20   3       12.55       53.28     88.32 o 
  -3  20   3       76.95       54.02     91.56 o 
  -2  20   3       23.69       25.98     86.81 o 
  -1  20   3      149.43       51.38    102.39 o 
   0  20   3      153.18      226.86    109.25 o 
   1  20   3       74.83       86.20     94.53 o 
   2  20   3      354.85      261.30    118.82 o 
   3  20   3       32.64       21.64     80.80 o 
   4  20   3      105.06      103.05     97.76 o 
   5  20   3       87.54       94.33     99.65 o 
   6  20   3        0.29       49.19     90.71 o 
   7  20   3      117.80      102.71    103.90 o 
   8  20   3        1.64      -30.87     91.09 o 
   9  20   3       30.48       24.72     90.38 o 
  -8  21   3        1.48        8.13     94.67 o 
  -7  21   3       13.10      -42.77     77.15 o 
  -6  21   3       33.52      -37.86     85.92 o 
  -5  21   3        7.40       -1.65     78.41 o 
  -4  21   3       47.61      -29.21     81.26 o 
  -3  21   3       17.07       76.76     96.90 o 
  -2  21   3      151.77       13.99     86.68 o 
  -1  21   3       65.63      116.74     99.16 o 
   0  21   3      120.94       63.84     98.53 o 
   1  21   3        0.57        0.37     88.76 o 
   2  21   3       81.43       21.32     86.87 o 
   3  21   3       46.70       14.65     86.07 o 
   4  21   3       12.91       66.25    151.78 o 
   5  21   3        0.24      -23.71     78.76 o 
   6  21   3       11.61      -50.73     79.73 o 
   7  21   3        6.26       40.10    101.68 o 
  -7  22   3       79.36       21.77     98.63 o 
  -6  22   3       73.24      120.29    113.15 o 
  -5  22   3        6.46       42.74     93.24 o 
  -4  22   3      112.01      177.43    119.87 o 
  -3  22   3        0.67       -4.05     86.20 o 
  -2  22   3        2.37        7.06     92.39 o 
  -1  22   3        2.32       38.59     91.94 o 
   0  22   3       41.02      -20.91     89.56 o 
   1  22   3       60.13       98.21    104.32 o 
   2  22   3       35.95       28.19     94.84 o 
   3  22   3       60.51      -40.96    124.07 o 
   4  22   3       12.22      -20.48    139.73 o 
   5  22   3       41.79      -26.50    120.46 o 
  -3  23   3        7.54      -31.01    103.59 o 
  -2  23   3        0.52      -22.44     73.92 o 
  -1  23   3       14.60        0.29    113.23 o 
   0  23   3        3.63       58.77    106.04 o 
   1  23   3        1.00      -11.31     95.14 o 
   2  23   3        0.36       -6.15    130.70 o 
 -19   0   4      309.36      238.51    162.62 o 
 -18   0   4      117.34        3.61     91.55 o 
 -17   0   4        4.23      -48.18     85.53 o 
 -10   0   4       20.50       40.96     57.82 o 
  -9   0   4      132.70      174.66     89.14 o 
  -8   0   4     3637.44     4388.30    289.10 o 
  -7   0   4      181.43       98.78     65.05 o 
  -6   0   4     2870.17     3286.10    227.67 o 
  -5   0   4      110.86       93.96     56.62 o 
  -4   0   4     2250.32     2120.07    166.23 o 
  -3   0   4      142.19      155.39     60.23 o 
  -2   0   4    31107.48    29319.19    580.61 o 
  -1   0   4     4392.56     4551.17    115.25 o 
   0   0   4   316525.94   274087.56   5089.82 o 
   1   0   4        4.78       28.72     21.68 o 
   2   0   4   135106.89   134985.17    542.23 o 
   3   0   4     1055.30      953.05     53.42 o 
   4   0   4     4252.44     4252.04    103.87 o 
   5   0   4       33.87       58.40     25.24 o 
   6   0   4      930.39      963.11     66.96 o 
   7   0   4      347.49      312.16     49.29 o 
   8   0   4     1831.23     2010.41    101.58 o 
   9   0   4      558.66      700.87     79.89 o 
  10   0   4      979.92     1054.09    143.20 o 
  11   0   4      195.21      185.66     76.68 o 
  12   0   4     1940.69     1815.59    199.90 o 
  13   0   4      122.93      113.14     80.70 o 
  14   0   4      153.62       71.62     73.71 o 
  15   0   4       47.71      117.98     89.00 o 
  16   0   4       96.77      -67.46    108.41 o 
  17   0   4        9.49       21.68    139.73 o 
  18   0   4      132.54      179.48    166.23 o 
 -19   1   4      189.21       70.75     84.49 o 
 -18   1   4      119.76      218.03    148.16 o 
 -17   1   4      201.07      177.03    101.76 o 
 -16   1   4       58.61        6.49     65.06 o 
 -15   1   4       71.94       16.22     63.95 o 
 -14   1   4        0.72      -33.19     45.78 o 
 -13   1   4       67.93       84.10     62.11 o 
 -12   1   4       36.43      -10.82     42.18 o 
 -11   1   4     1443.63     1434.43    166.39 o 
 -10   1   4      921.52     1293.15    149.73 o 
  -9   1   4     1352.88     1592.13    134.18 o 
  -8   1   4       34.21        7.23     49.39 o 
  -7   1   4     2296.83     2818.48    157.47 o 
  -6   1   4     1723.01     1819.14    189.72 o 
  -5   1   4      535.33      631.80     84.75 o 
  -4   1   4      104.12      162.53     38.23 o 
  -3   1   4       60.50       92.60     31.57 o 
  -2   1   4     1099.84     1157.40     57.91 o 
  -1   1   4        8.05       45.67     20.55 o 
   0   1   4     6528.09     6353.55    106.76 o 
   1   1   4    35847.04    35905.24    248.32 o 
   2   1   4     4420.26     4237.94     89.85 o 
   3   1   4    43727.36    43710.83    286.39 o 
   4   1   4       10.20       20.25     20.18 o 
   5   1   4       85.57       69.82     23.59 o 
   6   1   4      333.85      385.63     34.30 o 
   7   1   4       14.01        3.95     16.70 o 
   8   1   4      703.29      713.05     50.75 o 
   9   1   4     1305.41     1372.03     67.94 o 
  10   1   4       22.96       18.79     28.88 o 
  11   1   4      109.81      146.72     49.45 o 
  12   1   4       23.50       71.58     44.67 o 
  13   1   4       77.67       34.14     43.88 o 
  14   1   4       35.32       31.29     46.40 o 
  15   1   4      176.19      202.36     78.47 o 
  16   1   4       52.67       17.70     63.25 o 
  17   1   4      259.79      362.69    135.86 o 
  18   1   4        8.01       -2.41    144.55 o 
 -19   2   4      137.21       32.18     82.64 o 
 -18   2   4        6.28        9.67     71.12 o 
 -17   2   4      359.73      370.42    119.71 o 
 -16   2   4       26.84       35.62     68.13 o 
 -15   2   4       50.26        0.30     58.31 o 
 -14   2   4      187.72      137.03     78.02 o 
 -13   2   4        9.74      -15.15     47.49 o 
 -12   2   4       16.01       12.08     47.13 o 
 -11   2   4       28.07       35.21     49.39 o 
 -10   2   4      774.11      741.26    117.40 o 
  -9   2   4      449.15      632.33    104.34 o 
  -8   2   4      122.35       81.81     44.66 o 
  -7   2   4      893.72     1191.51    114.30 o 
  -6   2   4      101.62       28.14     29.70 o 
  -5   2   4    12012.62    11581.60    279.32 o 
  -4   2   4     1798.50     1724.76     89.92 o 
  -3   2   4     3223.55     3799.22    148.94 o 
  -2   2   4       66.34      125.93     28.24 o 
  -1   2   4     2487.33     2946.83     85.06 o 
   0   2   4      551.76      649.57     45.11 o 
   1   2   4       22.57       68.11     22.43 o 
   2   2   4      354.34      284.22     33.71 o 
   3   2   4     1701.19     1722.75     65.00 o 
   4   2   4      232.57      234.30     33.62 o 
   5   2   4       23.95       20.90     20.87 o 
   6   2   4      439.45      529.88     50.86 o 
   7   2   4     1609.14     1802.00     61.47 o 
   8   2   4      423.28      461.76     42.80 o 
   9   2   4       24.26       36.57     30.13 o 
  10   2   4      512.14      615.45     67.13 o 
  11   2   4        2.56        6.77     34.18 o 
  12   2   4       67.73       87.11     47.70 o 
  13   2   4      485.82      436.51     78.19 o 
  14   2   4       75.81       69.90     66.34 o 
  15   2   4      118.70      121.06     74.40 o 
  16   2   4        9.31       31.70     66.68 o 
  17   2   4       22.02       15.01     85.57 o 
 -19   3   4        8.92       10.84    121.66 o 
 -18   3   4        4.18       71.77     86.45 o 
 -17   3   4      147.88       68.42     77.28 o 
 -16   3   4       16.52       58.59     69.46 o 
 -15   3   4       26.40       40.50     65.06 o 
 -14   3   4      102.77       28.61     63.35 o 
 -13   3   4       10.80        3.18     50.03 o 
 -12   3   4       82.65      108.94     66.37 o 
 -11   3   4       99.94      168.34     67.52 o 
 -10   3   4     2537.25     2385.54    219.84 o 
  -9   3   4     6732.89     6696.20    333.07 o 
  -8   3   4      780.86      877.08    114.50 o 
  -7   3   4     1598.77     1868.60    108.22 o 
  -6   3   4      399.51      366.95     58.82 o 
  -5   3   4      686.34      776.18     94.55 o 
  -4   3   4     1680.10     1740.67     90.87 o 
  -3   3   4     4345.22     4552.54    115.05 o 
  -2   3   4     2125.23     2290.31     76.76 o 
  -1   3   4     1119.48     1278.16     60.01 o 
   0   3   4     2207.06     2310.02     76.95 o 
   1   3   4      557.85      520.83     34.46 o 
   2   3   4      104.63       90.44     18.97 o 
   3   3   4     2661.95     2931.37     83.36 o 
   4   3   4      628.67      653.34     51.59 o 
   5   3   4       29.33        4.27     18.76 o 
   6   3   4        7.80       25.68     22.40 o 
   7   3   4     2184.41     2261.63     65.52 o 
   8   3   4      130.57      177.18     29.42 o 
   9   3   4      578.80      569.56     62.94 o 
  10   3   4      440.79      496.39     61.66 o 
  11   3   4        0.28       26.26     37.49 o 
  12   3   4      147.98      123.59     62.53 o 
  13   3   4       46.97       69.71     59.60 o 
  14   3   4        0.70        3.00     57.84 o 
  15   3   4      195.49      208.55     82.24 o 
  16   3   4      113.05      129.63     99.24 o 
  17   3   4        7.70        1.43     84.46 o 
 -19   4   4       98.54       28.91    122.87 o 
 -18   4   4       79.93      112.03    130.09 o 
 -17   4   4       28.88      -16.79     65.68 o 
 -16   4   4      352.01      250.29    105.21 o 
 -15   4   4      832.89      816.55    151.10 o 
 -14   4   4      795.39      688.33    138.81 o 
 -13   4   4      131.85       53.65     59.83 o 
 -12   4   4       41.92       31.23     51.07 o 
 -11   4   4      363.77      343.40     89.50 o 
 -10   4   4        3.75      -16.09     39.92 o 
  -9   4   4     3666.76     3727.00    164.50 o 
  -8   4   4       24.76       22.15     33.69 o 
  -7   4   4     1707.05     1574.78    101.41 o 
  -6   4   4     2035.66     2488.52    120.36 o 
  -5   4   4      663.02      520.27     64.95 o 
  -4   4   4      301.73      186.90     52.99 o 
  -3   4   4     1269.98     1247.26     58.89 o 
  -2   4   4     3564.25     3566.30     94.81 o 
  -1   4   4      141.68      151.26     29.63 o 
   0   4   4    16032.09    15635.33    284.99 o 
   1   4   4      327.75      260.50     28.05 o 
   2   4   4     4597.53     4341.67     79.99 o 
   3   4   4      195.46      186.55     23.16 o 
   4   4   4      148.99      119.56     27.82 o 
   5   4   4      729.75      822.66     61.18 o 
   6   4   4      554.80      617.07     55.54 o 
   7   4   4      430.58      576.38     58.37 o 
   8   4   4      466.36      423.37     52.65 o 
   9   4   4      140.23      151.29     38.62 o 
  10   4   4        0.29       27.38     31.86 o 
  11   4   4      282.99      228.29     58.59 o 
  12   4   4       29.04        3.53     50.80 o 
  13   4   4      146.23      158.07     70.10 o 
  14   4   4      117.88      143.15     69.43 o 
  15   4   4        3.33        2.02     57.25 o 
  16   4   4       79.89       81.60     87.98 o 
  17   4   4      396.18      146.25    111.23 o 
 -19   5   4       83.19       75.26     99.21 o 
 -18   5   4       29.72      -42.98     74.35 o 
 -17   5   4        1.48      -40.96    106.00 o 
 -16   5   4       80.97       27.90     64.58 o 
 -15   5   4      256.90      140.62     85.45 o 
 -14   5   4      347.74      537.65    121.55 o 
 -13   5   4      816.42      755.14    133.20 o 
 -12   5   4       44.00       94.37     64.83 o 
 -11   5   4      253.67      199.49     75.63 o 
 -10   5   4     1116.06     1021.76    111.50 o 
  -9   5   4     7401.32     7538.39    232.67 o 
  -8   5   4     1977.69     2006.12    119.99 o 
  -7   5   4     2744.97     2703.63    130.51 o 
  -6   5   4      711.40      733.82     81.95 o 
  -5   5   4      360.05      352.72     56.43 o 
  -4   5   4       29.90       26.94     28.64 o 
  -3   5   4      991.43     1097.09     65.26 o 
  -2   5   4     6233.53     6315.64    114.95 o 
  -1   5   4      307.59      321.59     35.15 o 
   0   5   4     1156.13     1289.68     55.06 o 
   1   5   4     1752.19     1780.15     61.37 o 
   2   5   4     2006.25     2097.22     60.36 o 
   3   5   4        1.04       -3.14     14.42 o 
   4   5   4      406.04      402.78     32.96 o 
   5   5   4      311.49      299.50     30.04 o 
   6   5   4      341.40      347.00     43.22 o 
   7   5   4     1005.94     1032.92     70.21 o 
   8   5   4      757.10      872.04     72.71 o 
   9   5   4       29.74        0.50     32.08 o 
  10   5   4      326.19      271.83     60.86 o 
  11   5   4       23.86       47.43     43.01 o 
  12   5   4      250.77      298.29     92.38 o 
  13   5   4      217.18      108.34     66.36 o 
  14   5   4      203.84      123.01     69.29 o 
  15   5   4      803.65      827.40    198.15 o 
  16   5   4       61.61      147.20    100.87 o 
  17   5   4        9.07      -13.04     82.10 o 
 -19   6   4       48.59       50.48     99.11 o 
 -18   6   4       42.33       63.25     89.09 o 
 -17   6   4       12.64      -31.41     78.90 o 
 -16   6   4        1.89       -5.49     67.72 o 
 -15   6   4      239.96      350.89    109.87 o 
 -14   6   4      189.70      263.35     96.54 o 
 -13   6   4     1487.04     1225.82    166.08 o 
 -12   6   4        1.22       26.55     57.22 o 
 -11   6   4      123.01      189.76     59.60 o 
 -10   6   4      912.39     1048.33    114.70 o 
  -9   6   4      182.63      169.05     53.72 o 
  -8   6   4      174.39      162.85     87.96 o 
  -7   6   4     1256.43     1203.65    108.32 o 
  -6   6   4       76.54       32.68     32.08 o 
  -5   6   4      233.91      297.96     55.12 o 
  -4   6   4        6.34       -4.27     15.48 o 
  -3   6   4      292.38      363.91     37.64 o 
  -2   6   4       17.25       13.75     18.42 o 
  -1   6   4      505.39      454.46     42.29 o 
   0   6   4      846.25      748.43     50.07 o 
   1   6   4      118.03      244.47     31.42 o 
   2   6   4      345.23      343.08     34.95 o 
   3   6   4     1492.86     1523.14     53.46 o 
   4   6   4      655.22      681.69     43.28 o 
   5   6   4       29.09       48.13     20.32 o 
   6   6   4       22.15       36.39     19.63 o 
   7   6   4       68.74       35.01     25.97 o 
   8   6   4      981.44      942.22     92.95 o 
   9   6   4       42.68       45.46     38.06 o 
  10   6   4      834.72      787.70     90.76 o 
  11   6   4       99.76       69.33     46.68 o 
  12   6   4      200.08      194.69     62.02 o 
  13   6   4        0.01      -32.32     49.56 o 
  14   6   4        0.03       -4.41     77.85 o 
  15   6   4       38.91       48.61     85.60 o 
  16   6   4      218.91      119.88     99.01 o 
  17   6   4       43.12      -85.36     74.96 o 
 -18   7   4        3.27       40.52     86.57 o 
 -17   7   4      116.66      164.28    101.34 o 
 -16   7   4       53.96       32.72     77.38 o 
 -15   7   4       60.89      100.84     83.96 o 
 -14   7   4       28.94        2.37     47.75 o 
 -13   7   4     1570.63     1826.93    159.21 o 
 -12   7   4     1274.40     1430.64    127.07 o 
 -11   7   4     1012.24      998.92    102.38 o 
 -10   7   4        9.54       18.48     34.75 o 
  -9   7   4      415.07      516.26     70.24 o 
  -8   7   4    11088.33    11397.60    419.37 o 
  -7   7   4      698.92      595.43     71.14 o 
  -6   7   4    15431.91    15731.20    268.46 o 
  -5   7   4     4509.82     4704.05    143.82 o 
  -4   7   4     1045.51     1102.45     52.40 o 
  -3   7   4      531.55      631.46     47.04 o 
  -2   7   4     1854.62     1898.91     71.39 o 
  -1   7   4      342.00      380.50     40.70 o 
   0   7   4     1481.66     1615.05     65.66 o 
   1   7   4     6797.26     6713.74    138.22 o 
   2   7   4       31.01       28.26     20.57 o 
   3   7   4      598.24      539.44     41.05 o 
   4   7   4      222.55      197.86     26.14 o 
   5   7   4     2231.52     2202.55     66.29 o 
   6   7   4     1343.81     1325.94     80.30 o 
   7   7   4      872.45      912.62    101.84 o 
   8   7   4       24.02       39.10     42.94 o 
   9   7   4      467.20      423.26     69.88 o 
  10   7   4     1649.04     1598.53    163.62 o 
  11   7   4       53.74        9.72     40.05 o 
  12   7   4        6.66       -3.71     44.42 o 
  13   7   4      340.36      271.08    111.23 o 
  14   7   4       85.89       61.18     83.35 o 
  15   7   4      132.18       39.02     81.76 o 
  16   7   4       14.90       86.80    100.48 o 
  17   7   4        9.49       78.49    104.79 o 
 -18   8   4       21.95        8.17     90.21 o 
 -17   8   4      155.69      115.41    101.19 o 
 -16   8   4      183.09      255.18    115.69 o 
 -15   8   4       51.27       13.31     73.58 o 
 -14   8   4       29.87       -7.88     61.75 o 
 -13   8   4      532.96      617.34    144.15 o 
 -12   8   4        0.01       34.53     41.05 o 
 -11   8   4        8.73       39.21     40.36 o 
 -10   8   4       24.47       24.17     38.41 o 
  -9   8   4      775.54      646.05     80.72 o 
  -8   8   4      121.35       75.70     36.57 o 
  -7   8   4     2800.99     2645.14    121.81 o 
  -6   8   4     5745.31     5790.57    169.36 o 
  -5   8   4     1733.26     1762.34     95.75 o 
  -4   8   4     2750.78     2754.52     79.48 o 
  -3   8   4     3815.96     3770.02     99.31 o 
  -2   8   4    10601.49    10726.55    167.75 o 
  -1   8   4     1783.52     1757.48     83.42 o 
   0   8   4       26.38       38.20     25.21 o 
   1   8   4        4.71        1.21     21.01 o 
   2   8   4     4580.39     4522.50    104.22 o 
   3   8   4     1717.64     1655.01     99.03 o 
   4   8   4      581.14      594.16     70.85 o 
   5   8   4       97.87      121.16     38.06 o 
   6   8   4      311.03      365.10     51.62 o 
   7   8   4      180.67      196.77     58.82 o 
   8   8   4        5.65       -0.17     39.98 o 
   9   8   4     1864.37     1806.75    144.08 o 
  10   8   4     1305.99     1375.89    139.42 o 
  11   8   4       76.88       68.39     48.27 o 
  12   8   4      307.96      243.05     91.77 o 
  13   8   4       49.12       39.03     75.38 o 
  14   8   4       60.71       13.78     81.34 o 
  15   8   4       12.96      101.18     99.66 o 
  16   8   4      109.27       86.54    103.47 o 
 -18   9   4      127.51      164.84    115.61 o 
 -17   9   4        4.52      -26.52     83.02 o 
 -16   9   4       34.50      116.03     96.39 o 
 -15   9   4      184.05      220.49    108.01 o 
 -14   9   4      163.00      391.21    125.85 o 
 -13   9   4       28.81       14.54     55.03 o 
 -12   9   4       16.20       30.93     54.20 o 
 -11   9   4      231.33      188.00     57.70 o 
 -10   9   4       47.42       10.09     36.18 o 
  -9   9   4        1.23        5.88     33.86 o 
  -8   9   4       13.26        6.37     32.87 o 
  -7   9   4     4843.64     5061.89    167.42 o 
  -6   9   4       39.59       -4.88     28.53 o 
  -5   9   4     3188.36     3246.85    128.76 o 
  -4   9   4      978.44     1116.09     62.39 o 
  -3   9   4     4710.36     4902.58    117.85 o 
  -2   9   4     1481.01     1621.73     87.03 o 
  -1   9   4      909.31     1061.15    100.18 o 
   0   9   4      524.70      468.87     56.68 o 
   1   9   4      290.81      233.90     38.80 o 
   2   9   4      210.47      187.31     32.57 o 
   3   9   4     3053.46     3452.77    144.11 o 
   4   9   4      984.80     1004.64     97.77 o 
   5   9   4     3551.22     3626.46    148.53 o 
   6   9   4        0.66       20.39     49.91 o 
   7   9   4      124.71      107.27     51.64 o 
   8   9   4      563.19      567.86     92.19 o 
   9   9   4      574.93      514.43     89.33 o 
  10   9   4        3.66       12.23     46.97 o 
  11   9   4      728.03      728.85    143.68 o 
  12   9   4      133.61      118.43     70.01 o 
  13   9   4      174.73      216.83    102.11 o 
  14   9   4      105.30      100.08     96.82 o 
  15   9   4       47.82      141.83    104.73 o 
  16   9   4        0.23        6.03     99.23 o 
 -17  10   4        2.88      -21.46     73.21 o 
 -16  10   4      409.20      395.17    132.49 o 
 -15  10   4      363.86      465.91    145.66 o 
 -14  10   4       56.36       84.69     67.50 o 
 -13  10   4      552.21      352.62     95.98 o 
 -12  10   4        6.26       31.64     53.98 o 
 -11  10   4      141.91       65.64     58.45 o 
 -10  10   4        0.62       -3.66     36.64 o 
  -9  10   4     2084.72     2343.15    132.34 o 
  -8  10   4      177.26      152.07     49.18 o 
  -7  10   4       61.80       23.10     33.30 o 
  -6  10   4      904.36      893.01     88.65 o 
  -5  10   4      418.61      536.37     68.33 o 
  -4  10   4       19.37       26.89     22.12 o 
  -3  10   4     3661.14     3899.21    137.05 o 
  -2  10   4      119.46      147.57     40.25 o 
  -1  10   4      967.85      953.35     79.19 o 
   0  10   4       77.76       99.83     33.21 o 
   1  10   4      437.32      513.02     54.74 o 
   2  10   4        0.71        0.14     32.84 o 
   3  10   4      242.28      175.72     53.99 o 
   4  10   4      276.13      293.39     64.12 o 
   5  10   4     1132.16     1112.26    108.29 o 
   6  10   4       11.02       19.36     52.13 o 
   7  10   4       55.92       32.82     62.88 o 
   8  10   4      209.52      177.81     63.85 o 
   9  10   4       17.11       35.74     49.09 o 
  10  10   4       41.92       -4.45     60.79 o 
  11  10   4      329.99      349.67    118.05 o 
  12  10   4      912.86     1021.69    175.77 o 
  13  10   4      142.89      144.84     77.82 o 
  14  10   4      391.97      563.13    159.16 o 
  15  10   4      188.94      177.82    115.24 o 
  16  10   4      134.06      111.21    113.52 o 
 -17  11   4        6.38       15.74     81.64 o 
 -16  11   4       98.67        1.56     80.49 o 
 -15  11   4       27.13       11.59     74.03 o 
 -14  11   4      479.72      261.63     90.91 o 
 -13  11   4       24.39       55.63     68.13 o 
 -12  11   4        0.42      -17.47     49.29 o 
 -11  11   4       11.62       52.01     56.86 o 
 -10  11   4     4585.19     4529.30    277.09 o 
  -9  11   4       15.22       18.78     39.20 o 
  -8  11   4       50.09       40.28     37.90 o 
  -7  11   4      488.03      538.34     75.85 o 
  -6  11   4        5.91      -20.05     28.23 o 
  -5  11   4       80.70       77.67     38.23 o 
  -4  11   4      784.32      868.03     85.54 o 
  -3  11   4      843.35      953.37     88.60 o 
  -2  11   4       53.99       57.79     35.07 o 
  -1  11   4     2508.26     2294.78    105.98 o 
   0  11   4      346.49      343.66     51.07 o 
   1  11   4      279.62      244.53     60.41 o 
   2  11   4     1307.44     1358.54    115.13 o 
   3  11   4      341.47      404.02     74.53 o 
   4  11   4     1119.98     1352.85    123.01 o 
   5  11   4       36.64       20.54     40.68 o 
   6  11   4      186.31      112.42     73.23 o 
   7  11   4      787.05      670.12    131.16 o 
   8  11   4     1042.83     1315.14    181.28 o 
   9  11   4      358.68      318.59    105.53 o 
  10  11   4        6.27       42.76     66.44 o 
  11  11   4      205.73      194.49     98.90 o 
  12  11   4      768.99      626.84    147.09 o 
  13  11   4       35.22       13.59     82.61 o 
  14  11   4       91.76      141.59    100.92 o 
  15  11   4      159.64      193.41    122.34 o 
 -17  12   4       15.49        6.85     91.21 o 
 -16  12   4       15.03       18.37     83.82 o 
 -15  12   4        3.93      -19.15     62.91 o 
 -14  12   4       30.00      134.04     78.19 o 
 -13  12   4      135.96      128.38     75.62 o 
 -12  12   4       95.58       40.68     60.83 o 
 -11  12   4      258.99      257.77     83.16 o 
 -10  12   4        0.01       -4.64     47.40 o 
  -9  12   4      802.46      704.58    113.74 o 
  -8  12   4      326.05      276.01     74.81 o 
  -7  12   4       15.22      -12.49     32.58 o 
  -6  12   4      858.47      929.21     96.53 o 
  -5  12   4       57.30       62.16     40.41 o 
  -4  12   4      414.15      486.52     70.36 o 
  -3  12   4      339.44      355.77     61.37 o 
  -2  12   4     3038.86     3018.09    127.94 o 
  -1  12   4      261.15      293.11     53.21 o 
   0  12   4       74.69       64.68     45.97 o 
   1  12   4       44.99       32.09     43.62 o 
   2  12   4      365.07      388.07     75.09 o 
   3  12   4      370.21      419.31     79.83 o 
   4  12   4        3.16      -35.08     34.37 o 
   5  12   4      189.35      151.18     57.52 o 
   6  12   4       17.62      119.38     74.95 o 
   7  12   4      550.86      579.86    127.71 o 
   8  12   4       27.74      -13.35     57.45 o 
   9  12   4       78.37       21.34     65.70 o 
  10  12   4        0.95      -43.28     57.38 o 
  11  12   4      248.43      172.33     94.05 o 
  12  12   4       52.58      109.18     93.28 o 
  13  12   4       25.06      139.27     98.38 o 
  14  12   4        1.79      -27.10     88.58 o 
  15  12   4       51.70       51.78    105.12 o 
 -16  13   4        9.71       -9.10     87.42 o 
 -15  13   4        2.52        2.26     83.82 o 
 -14  13   4       12.16        2.74     59.27 o 
 -13  13   4       10.77       15.99     65.30 o 
 -12  13   4       12.15       32.03     57.50 o 
 -11  13   4     1036.80     1380.50    167.80 o 
 -10  13   4      456.09      607.49    114.25 o 
  -9  13   4       52.68       88.21     59.92 o 
  -8  13   4      681.27      781.45    116.85 o 
  -7  13   4      380.21      346.29     86.69 o 
  -6  13   4       40.04       36.15     39.68 o 
  -5  13   4      109.50      112.94     46.45 o 
  -4  13   4      237.77      266.71     59.38 o 
  -3  13   4       30.46       14.79     33.23 o 
  -2  13   4      274.42      355.93     61.32 o 
  -1  13   4       10.09       20.89     32.50 o 
   0  13   4       21.05       18.75     40.76 o 
   1  13   4      157.96      112.05     54.80 o 
   2  13   4       26.66       21.63     44.67 o 
   3  13   4       36.64       13.03     40.92 o 
   4  13   4        0.60       16.09     42.03 o 
   5  13   4       27.08       68.96     70.64 o 
   6  13   4        7.43       37.52     67.36 o 
   7  13   4      136.62       31.87     70.31 o 
   8  13   4        4.06       -6.01     64.30 o 
   9  13   4      150.03      127.43     84.36 o 
  10  13   4       88.42       71.40     76.11 o 
  11  13   4       28.84       28.67     80.78 o 
  12  13   4        8.73       22.74     75.24 o 
  13  13   4        0.75      -18.66     77.16 o 
  14  13   4        3.07      -24.09    125.28 o 
 -15  14   4       94.41       65.47     92.90 o 
 -14  14   4        0.26        5.45     65.65 o 
 -13  14   4        2.41       25.56     62.62 o 
 -12  14   4       51.03       95.34     71.90 o 
 -11  14   4      217.19      123.28     73.37 o 
 -10  14   4       15.85      -24.17     53.11 o 
  -9  14   4        1.11      -12.23     48.21 o 
  -8  14   4      200.11      239.93     80.07 o 
  -7  14   4      405.45      400.19     91.29 o 
  -6  14   4        0.01        1.60     45.79 o 
  -5  14   4      709.34      673.41     87.41 o 
  -4  14   4      183.31      206.03     56.67 o 
  -3  14   4      449.11      376.09     65.93 o 
  -2  14   4        9.91       18.11     35.62 o 
  -1  14   4      366.73      311.90     73.59 o 
   0  14   4      349.86      352.03     79.38 o 
   1  14   4      656.64      844.37    113.51 o 
   2  14   4      124.03       97.31     55.76 o 
   3  14   4      481.31      429.93     86.34 o 
   4  14   4      229.79      201.25     68.09 o 
   5  14   4      898.45     1148.78    178.28 o 
   6  14   4       15.36       27.73     66.29 o 
   7  14   4      282.71      274.04    102.21 o 
   8  14   4      748.40      791.75    159.62 o 
   9  14   4      123.28       94.85     89.95 o 
  10  14   4       62.91       25.67     78.54 o 
  11  14   4       12.64       59.50     84.49 o 
  12  14   4        2.23       -1.49     81.26 o 
  13  14   4       99.90      105.19     97.55 o 
  14  14   4       11.47        7.09     83.96 o 
 -15  15   4        1.05       10.01     86.80 o 
 -14  15   4       35.62       14.54     63.39 o 
 -13  15   4        5.17       21.59     68.57 o 
 -12  15   4      157.19      104.22     73.94 o 
 -11  15   4       95.92      152.33     81.12 o 
 -10  15   4      206.31      186.79     77.62 o 
  -9  15   4       26.91       77.21     64.37 o 
  -8  15   4       55.19        3.37     50.97 o 
  -7  15   4       10.24       25.75     51.70 o 
  -6  15   4        6.16      -23.66     45.07 o 
  -5  15   4        3.57      -27.54     45.80 o 
  -4  15   4       73.09       97.32     45.89 o 
  -3  15   4      664.42      617.03     83.52 o 
  -2  15   4     1380.09     1584.50    152.65 o 
  -1  15   4      466.54      451.61     90.22 o 
   0  15   4      282.01      276.19     75.67 o 
   1  15   4      357.25      366.27     80.97 o 
   2  15   4     4989.16     4974.85    224.32 o 
   3  15   4       25.53       29.79     52.63 o 
   4  15   4     2013.80     1877.13    170.43 o 
   5  15   4      386.49      250.04    100.13 o 
   6  15   4       11.81      -44.69     66.76 o 
   7  15   4       42.93       59.88     77.16 o 
   8  15   4        0.03       40.53     69.01 o 
   9  15   4      141.10      108.92     91.32 o 
  10  15   4        7.68      -69.15     66.89 o 
  11  15   4       52.87       -3.53     80.14 o 
  12  15   4        7.62      -17.37     78.11 o 
  13  15   4        3.17       31.81     94.36 o 
 -14  16   4        1.39      -58.97     81.76 o 
 -13  16   4        5.94       59.51     73.25 o 
 -12  16   4       65.77       29.00     68.15 o 
 -11  16   4      152.98       67.87     65.39 o 
 -10  16   4       72.81       83.54     71.29 o 
  -9  16   4       31.07      124.45     71.01 o 
  -8  16   4       22.78      -30.49     51.61 o 
  -7  16   4      197.23      272.33     85.96 o 
  -6  16   4     1916.72     1985.70    185.34 o 
  -5  16   4      205.25      212.25     73.08 o 
  -4  16   4      602.90      657.10    106.38 o 
  -3  16   4       29.32       59.38     67.04 o 
  -2  16   4      157.40      167.73     69.62 o 
  -1  16   4        6.09       -0.04     49.34 o 
   0  16   4      105.89      123.46     67.07 o 
   1  16   4      473.93      461.89     94.56 o 
   2  16   4       51.23       21.37     52.16 o 
   3  16   4     1030.74     1170.35    141.77 o 
   4  16   4       93.36      134.13    134.91 o 
   5  16   4        0.05      -42.45     63.87 o 
   6  16   4      163.92      113.98     89.70 o 
   7  16   4      322.41      486.06    140.51 o 
   8  16   4      198.12      174.86    104.73 o 
   9  16   4       45.86       13.91     83.46 o 
  10  16   4       11.90       79.76     98.24 o 
  11  16   4      125.59      204.46    117.21 o 
  12  16   4       34.61       46.11     95.68 o 
 -13  17   4       22.05        5.54     72.26 o 
 -12  17   4       11.00       -2.24     70.15 o 
 -11  17   4        3.03      -38.36     61.15 o 
 -10  17   4        2.78       -1.69     61.71 o 
  -9  17   4        6.56       13.39     64.95 o 
  -8  17   4       19.95       13.42     59.53 o 
  -7  17   4       30.01      -23.25     54.92 o 
  -6  17   4      117.63      197.87     81.25 o 
  -5  17   4      297.45      298.13    116.27 o 
  -4  17   4      175.51      144.77     87.67 o 
  -3  17   4      151.11      165.02     93.68 o 
  -2  17   4       16.42       22.19     68.54 o 
  -1  17   4      996.08      984.25    133.51 o 
   0  17   4      231.69      173.26     71.59 o 
   1  17   4      125.52      106.35     65.94 o 
   2  17   4      614.38      547.29    107.29 o 
   3  17   4       56.95       35.06     58.97 o 
   4  17   4      317.30      136.44     88.85 o 
   5  17   4       16.64       43.62     83.90 o 
   6  17   4        2.00      -18.61     72.82 o 
   7  17   4       16.46      -25.46     73.38 o 
   8  17   4      155.63       66.71     88.82 o 
   9  17   4        1.00        8.50     85.41 o 
  10  17   4      105.53      163.66    114.89 o 
  11  17   4      150.83      108.73    106.44 o 
 -12  18   4       14.01       27.32     72.45 o 
 -11  18   4       12.34      -11.18     67.91 o 
 -10  18   4       43.30       25.16     68.59 o 
  -9  18   4        2.42      -35.72     62.50 o 
  -8  18   4      241.81       75.00     76.02 o 
  -7  18   4      304.33      178.05     80.74 o 
  -6  18   4       38.10       81.84     90.28 o 
  -5  18   4      184.21      124.08     88.76 o 
  -4  18   4      152.00      178.26     96.92 o 
  -3  18   4      248.05      139.17    158.40 o 
  -2  18   4      502.72      531.41    142.24 o 
  -1  18   4       34.70       44.67     75.68 o 
   0  18   4        1.24      -14.11     52.28 o 
   1  18   4     2219.33     2440.15    185.70 o 
   2  18   4       24.96      -16.63     55.61 o 
   3  18   4      380.46      475.08    104.99 o 
   4  18   4       88.28      176.98     97.76 o 
   5  18   4        8.24      -55.10     67.15 o 
   6  18   4        0.93      -41.21     67.71 o 
   7  18   4        0.29       -0.79     80.41 o 
   8  18   4        9.38       -6.30     80.05 o 
   9  18   4        6.19        1.92     87.72 o 
  10  18   4       19.29      -57.51     73.49 o 
 -11  19   4       43.70       10.33     72.97 o 
 -10  19   4       10.88       21.19     72.21 o 
  -9  19   4        5.34      -11.58     71.10 o 
  -8  19   4      145.48       41.52     74.47 o 
  -7  19   4       67.91       96.22    103.59 o 
  -6  19   4       68.18        5.82     79.64 o 
  -5  19   4        3.21      -59.21     65.85 o 
  -4  19   4       12.16       -1.67     79.36 o 
  -3  19   4       47.37       80.67     93.62 o 
  -2  19   4      186.53      152.51     96.92 o 
  -1  19   4      316.57      465.24    135.45 o 
   0  19   4       12.28       19.84     74.05 o 
   1  19   4      157.79      129.17     74.62 o 
   2  19   4        0.48      -10.52     58.15 o 
   3  19   4        2.28      -18.93     69.12 o 
   4  19   4      356.73      202.59    109.75 o 
   5  19   4       51.40       12.03     84.21 o 
   6  19   4       46.45       24.44     86.73 o 
   7  19   4        0.03       40.96     89.83 o 
   8  19   4       71.86       50.05     96.66 o 
   9  19   4        0.10       35.64     95.80 o 
 -10  20   4        2.18       45.32     79.80 o 
  -9  20   4       33.42      -22.13     83.15 o 
  -8  20   4       17.20       15.92     86.93 o 
  -7  20   4        2.74      -25.59     84.49 o 
  -6  20   4       27.49      -52.93     70.04 o 
  -5  20   4       11.13      -16.25     73.48 o 
  -4  20   4       72.84       81.73     82.70 o 
  -3  20   4       70.94      166.86    111.96 o 
  -2  20   4       24.64       14.93     89.09 o 
  -1  20   4       36.68       11.34     82.97 o 
   0  20   4       16.18      -27.54     66.37 o 
   1  20   4       93.28       19.38     78.66 o 
   2  20   4       21.83        6.89     79.94 o 
   3  20   4       10.29       19.82     87.91 o 
   4  20   4      159.48       38.66     88.86 o 
   5  20   4       54.99       53.85     93.59 o 
   6  20   4        1.30      -41.05     76.83 o 
   7  20   4        8.26       11.23     80.83 o 
   8  20   4       64.59      -45.77     87.73 o 
  -8  21   4       28.30       44.44     97.06 o 
  -7  21   4        0.40      -11.43     93.13 o 
  -6  21   4        3.58       36.86     92.66 o 
  -5  21   4       61.74      145.15    107.95 o 
  -4  21   4      100.82       24.43     82.97 o 
  -3  21   4      215.18       93.25    101.88 o 
  -2  21   4        2.88       16.00     83.42 o 
  -1  21   4      253.29      218.30    121.71 o 
   0  21   4        8.95      -36.29     80.86 o 
   1  21   4      174.62       91.69     99.62 o 
   2  21   4        0.74        5.92     84.12 o 
   3  21   4      225.70       54.21    159.01 o 
   4  21   4       11.24       42.91     96.96 o 
   5  21   4      279.81      402.53    146.24 o 
   6  21   4       31.84       59.10    105.25 o 
  -6  22   4       21.32      -13.59     96.07 o 
  -5  22   4      262.10      260.25    132.40 o 
  -4  22   4       24.78        7.70     88.22 o 
  -3  22   4        0.01       -9.23     86.61 o 
  -2  22   4       57.38      134.59     97.46 o 
  -1  22   4        0.05      -72.49     79.40 o 
   0  22   4      245.83      213.16    115.69 o 
   1  22   4       33.93       61.04     97.76 o 
   2  22   4      483.70      507.13    227.67 o 
   3  22   4      149.28        1.20    121.66 o 
   4  22   4        7.95      112.03    155.39 o 
  -2  23   4        0.07      -10.17     82.73 o 
  -1  23   4      100.05       85.13    113.25 o 
   0  23   4        0.27      -38.97     84.15 o 
 -19   1   5        2.60        3.53     76.29 o 
 -18   1   5       31.95      -15.07     74.23 o 
 -17   1   5      184.74      158.95     93.20 o 
 -16   1   5      246.97      134.28    100.58 o 
 -15   1   5      209.25      160.89     83.93 o 
 -14   1   5       92.16      135.23     76.15 o 
 -13   1   5       37.46       42.19     61.01 o 
 -12   1   5        0.31       58.12     56.04 o 
 -11   1   5       39.49      106.00     58.61 o 
 -10   1   5       97.00       46.81     48.71 o 
  -9   1   5     1620.84     2000.16    153.73 o 
  -8   1   5      206.70      214.69     66.66 o 
  -7   1   5     2783.65     3091.88    171.55 o 
  -6   1   5      608.86      741.04    101.57 o 
  -5   1   5      514.55      533.77     81.31 o 
  -4   1   5     1241.25     1237.96    100.50 o 
  -3   1   5     1721.72     1654.70     88.50 o 
  -2   1   5     1708.28     1826.52     75.85 o 
  -1   1   5     5666.64     5430.07    111.13 o 
   0   1   5     5380.89     5487.24    110.69 o 
   1   1   5    17431.40    17844.05    196.04 o 
   2   1   5        0.62       -7.63     17.77 o 
   3   1   5     6240.53     6483.46    122.01 o 
   4   1   5      985.18     1064.94     59.13 o 
   5   1   5       32.82       97.87     26.33 o 
   6   1   5     2857.84     2822.78     92.67 o 
   7   1   5     3777.86     3859.79     84.94 o 
   8   1   5       55.83       42.83     28.19 o 
   9   1   5     1390.82     1606.22    115.58 o 
  10   1   5        4.32      -36.46     31.71 o 
  11   1   5      142.18      129.98     51.73 o 
  12   1   5        8.11       10.10     39.92 o 
  13   1   5      146.97      206.80     65.82 o 
  14   1   5       34.60        2.17     60.02 o 
  15   1   5        1.59      -13.97     61.06 o 
  16   1   5       38.60        5.84     89.01 o 
  17   1   5       19.54        7.23     99.66 o 
 -19   2   5       67.73      -41.40     72.39 o 
 -18   2   5       90.10       71.78     85.13 o 
 -17   2   5       21.69       14.58     62.35 o 
 -16   2   5      440.69      285.49    148.16 o 
 -15   2   5       15.16      -43.36     73.48 o 
 -14   2   5       74.94       27.71     86.73 o 
 -13   2   5       13.32        1.20     69.87 o 
 -12   2   5      110.45      113.23     84.32 o 
 -11   2   5      354.12      483.04    146.96 o 
 -10   2   5        2.80       29.71     46.42 o 
  -9   2   5      796.25     1008.34    131.10 o 
  -8   2   5      548.86      538.66     94.89 o 
  -7   2   5      977.39      894.46    115.80 o 
  -6   2   5     2836.78     2693.49    152.48 o 
  -5   2   5       24.88       27.78     28.75 o 
  -4   2   5      157.99       83.44     35.20 o 
  -3   2   5       67.04      107.49     29.22 o 
  -2   2   5      128.85      174.54     33.38 o 
  -1   2   5     2676.00     2615.85     80.65 o 
   0   2   5    30359.70    30729.36    260.89 o 
   1   2   5      680.68      807.01     53.69 o 
   2   2   5     1508.14     1470.02     63.89 o 
   3   2   5       93.56      137.63     28.71 o 
   4   2   5      956.85      947.07     59.42 o 
   5   2   5     1030.16     1232.51     68.47 o 
   6   2   5      661.12      700.35     59.89 o 
   7   2   5        1.88        7.23     22.98 o 
   8   2   5        0.05       17.06     25.84 o 
   9   2   5      105.40      112.97     36.93 o 
  10   2   5      542.79      547.14     78.11 o 
  11   2   5      376.42      310.77     66.41 o 
  12   2   5        2.51       29.98     43.97 o 
  13   2   5      254.05      287.86     85.15 o 
  14   2   5      316.15      280.47     90.72 o 
  15   2   5       69.56       14.29     64.72 o 
  16   2   5       48.15       50.14     72.45 o 
  17   2   5        1.52       83.12    151.78 o 
 -19   3   5       52.74       -4.05     77.52 o 
 -18   3   5       27.59       55.41    107.21 o 
 -17   3   5       97.83      157.12     91.54 o 
 -16   3   5       29.72        1.89     75.89 o 
 -15   3   5      176.07      153.93     89.85 o 
 -14   3   5       30.93       72.44     68.93 o 
 -13   3   5      368.33      531.67    121.66 o 
 -12   3   5      201.69      246.43     87.79 o 
 -11   3   5        0.39       -1.57     47.49 o 
 -10   3   5       12.82       44.92     51.50 o 
  -9   3   5     2059.72     2350.79    166.39 o 
  -8   3   5       12.87       -8.73     26.96 o 
  -7   3   5      204.51      142.63     46.34 o 
  -6   3   5       60.79       81.32     38.24 o 
  -5   3   5     2369.52     2161.13    111.17 o 
  -4   3   5       76.38       53.47     32.95 o 
  -3   3   5      117.58      109.82     29.34 o 
  -2   3   5       36.22       81.04     27.75 o 
  -1   3   5      358.51      445.33     47.99 o 
   0   3   5      366.62      357.75     39.77 o 
   1   3   5      448.01      473.49     44.90 o 
   2   3   5      129.14      186.56     24.19 o 
   3   3   5     3946.85     3790.44    101.78 o 
   4   3   5      589.98      538.08     50.06 o 
   5   3   5     3529.31     3599.99    106.35 o 
   6   3   5      480.18      540.29     55.20 o 
   7   3   5       38.34       62.15     28.68 o 
   8   3   5      932.21     1081.45     77.66 o 
   9   3   5       56.92       18.12     29.49 o 
  10   3   5      409.23      386.95     68.28 o 
  11   3   5       63.66       -3.30     44.76 o 
  12   3   5      197.82      213.31     76.91 o 
  13   3   5        6.71       32.54     58.05 o 
  14   3   5       70.14       62.26     63.43 o 
  15   3   5        0.18      -16.73     59.34 o 
  16   3   5      157.44      170.82     87.27 o 
  17   3   5        1.59      -29.07     76.21 o 
 -18   4   5       21.94       34.07     81.72 o 
 -17   4   5        1.83      -23.52     68.95 o 
 -16   4   5       40.60      -21.04     62.60 o 
 -15   4   5      321.04      344.47    111.10 o 
 -14   4   5       59.15       54.16     67.15 o 
 -13   4   5       98.73       84.36     65.09 o 
 -12   4   5      259.66      413.23    101.32 o 
 -11   4   5      476.32      465.58    105.78 o 
 -10   4   5     1119.16     1160.85    147.61 o 
  -9   4   5        0.01        6.62     32.58 o 
  -8   4   5     2182.36     2031.78    124.33 o 
  -7   4   5      986.76     1003.83    122.57 o 
  -6   4   5        7.19       10.73     27.82 o 
  -5   4   5      946.27      974.73     91.11 o 
  -4   4   5       94.22      176.78     43.54 o 
  -3   4   5     1027.85      940.04     64.41 o 
  -2   4   5     2952.77     2989.81     96.33 o 
  -1   4   5     1411.48     1543.80     73.00 o 
   0   4   5      459.24      487.48     49.85 o 
   1   4   5       38.15       38.81     18.26 o 
   2   4   5     2981.55     2833.35     70.70 o 
   3   4   5     4574.94     4964.99    117.07 o 
   4   4   5        2.20       -3.34     21.04 o 
   5   4   5      442.28      474.79     50.60 o 
   6   4   5      224.87      186.88     38.29 o 
   7   4   5      500.02      605.20     61.03 o 
   8   4   5       71.74       53.47     30.90 o 
   9   4   5      312.47      328.75     52.46 o 
  10   4   5      239.27      231.60     68.19 o 
  11   4   5       91.97      133.12     61.28 o 
  12   4   5      813.07      876.32    128.89 o 
  13   4   5      409.07      360.35     94.90 o 
  14   4   5       68.72      102.13     66.81 o 
  15   4   5       12.01      -34.21     60.26 o 
  16   4   5       52.73       88.16     96.34 o 
  17   4   5       58.75       34.14     96.07 o 
 -19   5   5       29.45      -74.68    102.39 o 
 -18   5   5       38.36       -6.02    109.62 o 
 -17   5   5       14.04       61.48     79.94 o 
 -16   5   5        5.37       27.41     68.30 o 
 -15   5   5       44.82      101.84     77.00 o 
 -14   5   5      502.28      581.96    130.34 o 
 -13   5   5      265.71      387.22    104.10 o 
 -12   5   5      369.25      604.79    120.73 o 
 -11   5   5        8.00       11.12     44.57 o 
 -10   5   5        0.59      -30.57     28.66 o 
  -9   5   5     1473.08     1669.71    131.10 o 
  -8   5   5     3131.78     3188.21    169.43 o 
  -7   5   5      884.78      862.19     94.89 o 
  -6   5   5     2861.59     2830.81    165.19 o 
  -5   5   5      457.72      483.61     69.25 o 
  -4   5   5     6578.27     6315.73    189.34 o 
  -3   5   5      117.05      134.84     31.21 o 
  -2   5   5      885.43      998.30     64.86 o 
  -1   5   5     3980.19     3991.58     99.45 o 
   0   5   5     4206.19     4211.51     99.94 o 
   1   5   5     1286.17     1434.70     60.10 o 
   2   5   5       43.66       13.26     16.77 o 
   3   5   5      521.78      514.46     39.04 o 
   4   5   5       23.27       57.32     25.24 o 
   5   5   5       28.38        8.78     22.46 o 
   6   5   5      507.21      455.85     52.70 o 
   7   5   5      947.34      969.10     75.72 o 
   8   5   5      194.02      175.12     39.80 o 
   9   5   5      428.40      512.20     75.21 o 
  10   5   5      410.60      459.54     75.23 o 
  11   5   5       66.21       51.61     51.41 o 
  12   5   5       59.86       34.01     55.01 o 
  13   5   5       10.78      -21.74     50.80 o 
  14   5   5      127.89       65.13     66.32 o 
  15   5   5      313.27      293.16    124.78 o 
  16   5   5       16.03       44.95     93.08 o 
  17   5   5      512.64      394.00    142.95 o 
 -19   6   5       34.68       72.87     97.58 o 
 -18   6   5        3.33       45.40     87.27 o 
 -17   6   5        2.86       37.34    116.84 o 
 -16   6   5        0.11        9.64     71.99 o 
 -15   6   5       86.89       59.74     72.06 o 
 -14   6   5      129.34      202.09     91.43 o 
 -13   6   5      287.68      273.41     92.39 o 
 -12   6   5        9.83       -0.35     49.91 o 
 -11   6   5       92.73       94.58     50.70 o 
 -10   6   5      836.01      720.17    101.48 o 
  -9   6   5      529.52      535.32     83.87 o 
  -8   6   5        7.60       -2.57     33.47 o 
  -7   6   5     1174.47     1119.25    109.98 o 
  -6   6   5     7078.85     7130.23    226.22 o 
  -5   6   5      697.25      915.97    114.38 o 
  -4   6   5     4149.27     4256.63    111.68 o 
  -3   6   5      606.42      681.46     53.45 o 
  -2   6   5      864.66     1076.54     61.76 o 
  -1   6   5        8.28       10.83     19.78 o 
   0   6   5     3141.10     3249.99     91.57 o 
   1   6   5     1341.38     1207.88     59.15 o 
   2   6   5       55.20       81.48     23.70 o 
   3   6   5      355.95      378.50     36.50 o 
   4   6   5      744.73      746.49     44.54 o 
   5   6   5        2.16      -12.65     20.44 o 
   6   6   5     1545.12     1676.05     80.83 o 
   7   6   5       31.51       -2.20     31.11 o 
   8   6   5       97.09       31.37     37.79 o 
   9   6   5      142.52      102.42     47.16 o 
  10   6   5       34.68       57.51     44.18 o 
  11   6   5        7.93       17.65     51.26 o 
  12   6   5        0.79       11.10     52.46 o 
  13   6   5      432.66      293.12     89.22 o 
  14   6   5      755.37      555.97    148.06 o 
  15   6   5       51.14       41.60     82.17 o 
  16   6   5       66.47        1.21     83.50 o 
 -18   7   5      124.34       38.33     89.83 o 
 -17   7   5       49.98       11.00     76.29 o 
 -16   7   5       12.92        4.02     71.13 o 
 -15   7   5      592.32      522.56    142.61 o 
 -14   7   5       10.14       24.53     63.86 o 
 -13   7   5     3924.72     3601.69    243.33 o 
 -12   7   5      371.93      193.17     68.79 o 
 -11   7   5      279.12      155.09     61.21 o 
 -10   7   5       86.80       22.10     42.63 o 
  -9   7   5      158.47      165.60     56.81 o 
  -8   7   5       35.63        3.98     36.55 o 
  -7   7   5     5141.17     5253.27    194.52 o 
  -6   7   5      168.65       69.31     59.47 o 
  -5   7   5     1705.70     1669.15     93.78 o 
  -4   7   5      423.27      479.67     50.76 o 
  -3   7   5       70.69       57.53     23.79 o 
  -2   7   5      135.83       97.72     27.48 o 
  -1   7   5      710.96      804.61     59.57 o 
   0   7   5     6256.82     6310.51    129.91 o 
   1   7   5      876.40     1089.40     60.30 o 
   2   7   5      791.56      912.61     55.61 o 
   3   7   5      172.44      167.86     30.48 o 
   4   7   5       25.94       26.20     20.23 o 
   5   7   5     1395.50     1479.41    104.66 o 
   6   7   5      134.98      143.89     46.73 o 
   7   7   5      294.25      207.47     52.10 o 
   8   7   5     1192.75     1075.29    103.91 o 
   9   7   5       12.34        8.28     36.01 o 
  10   7   5      373.68      378.32     73.13 o 
  11   7   5      974.77      861.06    104.34 o 
  12   7   5        1.01      -18.63     54.00 o 
  13   7   5       50.34       30.59     73.50 o 
  14   7   5       29.94       63.39     89.75 o 
  15   7   5        1.16       -2.62     82.41 o 
  16   7   5      147.60       95.16     96.80 o 
 -18   8   5       23.66       56.99     93.98 o 
 -17   8   5       32.80       15.41     86.43 o 
 -16   8   5      266.69      273.44    114.05 o 
 -15   8   5      395.53      229.84    109.03 o 
 -14   8   5      214.85      203.41     97.06 o 
 -13   8   5      108.55       19.38     44.23 o 
 -12   8   5     1124.32      858.94    105.32 o 
 -11   8   5     6818.60     7031.17    228.86 o 
 -10   8   5       51.58       32.59     39.42 o 
  -9   8   5        0.07        2.22     34.78 o 
  -8   8   5      310.39      259.52     55.64 o 
  -7   8   5      983.07      925.05     91.79 o 
  -6   8   5     1777.93     2056.51    109.17 o 
  -5   8   5       64.42       61.09     33.73 o 
  -4   8   5      344.42      362.00     41.97 o 
  -3   8   5     8486.64     8386.12    154.90 o 
  -2   8   5      167.50      167.26     32.89 o 
  -1   8   5       45.95       49.40     23.72 o 
   0   8   5       58.06       25.39     21.91 o 
   1   8   5       51.04       36.24     23.87 o 
   2   8   5       17.26       14.40     21.57 o 
   3   8   5      288.46      360.46     39.19 o 
   4   8   5      337.70      446.60     57.05 o 
   5   8   5       84.91       65.03     35.41 o 
   6   8   5     1782.16     1797.80    116.90 o 
   7   8   5     1264.99     1268.04    111.65 o 
   8   8   5        0.69      -18.04     33.93 o 
   9   8   5      392.53      361.12     69.81 o 
  10   8   5      507.22      480.39     80.55 o 
  11   8   5      773.82      703.42     97.34 o 
  12   8   5      306.70      257.69     83.89 o 
  13   8   5       64.43        1.41     81.91 o 
  14   8   5      176.43      113.41     98.38 o 
  15   8   5       54.96       68.38     98.44 o 
  16   8   5        0.77        6.07     93.24 o 
 -18   9   5        1.49      -11.89     86.78 o 
 -17   9   5       54.97       41.30     88.47 o 
 -16   9   5        0.11      -24.02     74.94 o 
 -15   9   5      116.92       96.18     93.13 o 
 -14   9   5       50.61       40.01     78.37 o 
 -13   9   5      342.28      536.91    110.59 o 
 -12   9   5      582.67      642.97     95.57 o 
 -11   9   5      708.14     1109.61    115.98 o 
 -10   9   5     5194.87     4813.23    200.12 o 
  -9   9   5      774.20      990.57    102.23 o 
  -8   9   5     1136.88     1158.00    107.08 o 
  -7   9   5      570.57      648.22     80.18 o 
  -6   9   5      102.52      219.35     51.13 o 
  -5   9   5      190.71      111.56     41.35 o 
  -4   9   5     1183.56     1113.43     66.95 o 
  -3   9   5     1406.76     1402.15     82.71 o 
  -2   9   5     3397.26     3778.56    111.32 o 
  -1   9   5      918.18     1116.82     68.40 o 
   0   9   5      149.92      158.26     33.68 o 
   1   9   5      242.66      258.00     38.73 o 
   2   9   5     2334.13     2424.40     85.96 o 
   3   9   5      629.14      665.85     71.23 o 
   4   9   5     4232.12     4499.15    163.66 o 
   5   9   5     1047.43     1072.10    146.84 o 
   6   9   5     3949.40     4089.01    168.48 o 
   7   9   5     1993.10     2150.38    129.86 o 
   8   9   5       69.96       68.93     46.67 o 
   9   9   5      532.45      546.50     83.18 o 
  10   9   5       97.07       78.41     51.83 o 
  11   9   5      349.37      357.74     77.44 o 
  12   9   5       23.09       28.03     74.43 o 
  13   9   5      119.88       95.36     94.53 o 
  14   9   5        9.48        1.33     70.27 o 
  15   9   5       29.30      -32.16     91.06 o 
  16   9   5      187.36      272.37    139.68 o 
 -17  10   5        6.35       32.80     88.76 o 
 -16  10   5      272.40      243.02    122.05 o 
 -15  10   5       18.24       40.42     84.36 o 
 -14  10   5      143.32      185.89     81.58 o 
 -13  10   5        0.32      -34.84     52.09 o 
 -12  10   5      131.50       75.32     63.98 o 
 -11  10   5       59.17       33.95     44.43 o 
 -10  10   5      126.62      143.23     54.95 o 
  -9  10   5     1703.05     2180.68    139.61 o 
  -8  10   5      540.90      550.54     79.03 o 
  -7  10   5      136.23      194.33     53.10 o 
  -6  10   5      839.45      989.85     96.34 o 
  -5  10   5      173.54      167.69     47.77 o 
  -4  10   5      383.65      379.29     61.18 o 
  -3  10   5      301.62      306.62     44.08 o 
  -2  10   5     1611.99     1633.76     80.49 o 
  -1  10   5      267.53      253.49     41.61 o 
   0  10   5      657.76      771.94     63.40 o 
   1  10   5      184.31      173.19     39.27 o 
   2  10   5      668.04      779.98     92.62 o 
   3  10   5     1012.64     1053.99    106.18 o 
   4  10   5      371.30      452.75     72.68 o 
   5  10   5     1623.79     1703.38    185.59 o 
   6  10   5      496.21      567.61    119.87 o 
   7  10   5        7.90        5.10     58.23 o 
   8  10   5       70.50       62.45     53.23 o 
   9  10   5        6.38        0.57     40.00 o 
  10  10   5       28.50       36.05     49.50 o 
  11  10   5      562.28      443.26    102.32 o 
  12  10   5      568.17      387.96    103.51 o 
  13  10   5       87.51        1.88     76.30 o 
  14  10   5       51.75      104.59     95.35 o 
  15  10   5      187.81      168.09    115.19 o 
 -17  11   5       72.88       95.32     94.48 o 
 -16  11   5        1.78      -13.25     79.21 o 
 -15  11   5       25.33      -15.79     60.34 o 
 -14  11   5       79.99      107.86     74.77 o 
 -13  11   5     1261.57     1107.86    159.06 o 
 -12  11   5       17.90      -48.84     44.79 o 
 -11  11   5       75.30       38.99     59.41 o 
 -10  11   5      757.65      640.56    111.64 o 
  -9  11   5       41.68       31.54     39.94 o 
  -8  11   5      317.21      287.64     64.48 o 
  -7  11   5        3.64       15.04     36.42 o 
  -6  11   5       53.28       48.74     38.57 o 
  -5  11   5      494.87      566.46     75.91 o 
  -4  11   5       38.42       32.35     34.12 o 
  -3  11   5      670.20      767.86     66.64 o 
  -2  11   5       98.24      117.22     39.52 o 
  -1  11   5       71.11       67.05     29.71 o 
   0  11   5      109.77       83.35     35.31 o 
   1  11   5      549.25      548.94     83.49 o 
   2  11   5       11.14      -23.85     33.65 o 
   3  11   5      289.95      230.78     60.65 o 
   4  11   5      495.47      425.52     74.18 o 
   5  11   5      312.49      270.84     94.50 o 
   6  11   5      172.32      162.73     81.65 o 
   7  11   5      582.70      671.60    133.42 o 
   8  11   5       65.43       96.55     75.75 o 
   9  11   5      219.89      114.23     85.57 o 
  10  11   5        0.25       22.54     56.37 o 
  11  11   5        2.80        3.48     58.85 o 
  12  11   5      196.43      188.61     85.18 o 
  13  11   5       80.50       96.40     95.39 o 
  14  11   5       35.00       17.14     79.30 o 
  15  11   5       50.25       54.32     92.92 o 
 -17  12   5      265.29      179.66    115.89 o 
 -16  12   5       10.50       17.30     82.65 o 
 -15  12   5      144.76      128.23     82.69 o 
 -14  12   5       24.34      -22.90     60.66 o 
 -13  12   5      607.34      596.47    125.35 o 
 -12  12   5      142.95       96.38     67.89 o 
 -11  12   5      348.62      251.74     85.12 o 
 -10  12   5      327.89      524.94    106.88 o 
  -9  12   5      102.48       54.07     52.76 o 
  -8  12   5       62.89       -3.05     38.34 o 
  -7  12   5       69.27       57.06     43.45 o 
  -6  12   5        0.20       31.07     39.21 o 
  -5  12   5       75.18       75.03     42.04 o 
  -4  12   5        0.89        1.84     34.76 o 
  -3  12   5       76.54       95.47     41.95 o 
  -2  12   5      241.79      264.85     51.73 o 
  -1  12   5      943.95     1025.92     91.47 o 
   0  12   5      219.08      251.71     67.51 o 
   1  12   5      211.89      193.43     60.96 o 
   2  12   5       52.12        8.78     42.99 o 
   3  12   5       42.49       53.92     44.47 o 
   4  12   5      193.75      172.85     78.76 o 
   5  12   5       24.45       13.95     62.60 o 
   6  12   5     1465.35     1610.51    198.41 o 
   7  12   5      174.44      101.79     80.92 o 
   8  12   5      392.76      259.23    101.09 o 
   9  12   5       28.39       83.19     82.29 o 
  10  12   5       49.03       79.89     84.00 o 
  11  12   5        2.72      -26.14     57.14 o 
  12  12   5        0.18      -31.93     59.88 o 
  13  12   5        0.17       13.12     79.06 o 
  14  12   5        3.05       58.07    100.29 o 
 -16  13   5       36.28       15.04     92.27 o 
 -15  13   5      174.17       67.99     78.68 o 
 -14  13   5       41.63       10.88     67.96 o 
 -13  13   5      104.94       81.12     75.36 o 
 -12  13   5      550.89      452.00    107.86 o 
 -11  13   5       99.84       60.99     62.75 o 
 -10  13   5      692.84      683.10    121.41 o 
  -9  13   5      262.23      295.98     82.75 o 
  -8  13   5      940.77     1211.07    146.38 o 
  -7  13   5      160.61      108.88     50.39 o 
  -6  13   5     2069.55     2300.36    136.08 o 
  -5  13   5     1086.29     1040.68    104.52 o 
  -4  13   5      794.83      782.65     90.84 o 
  -3  13   5       71.00       47.24     37.77 o 
  -2  13   5      124.63      169.89     47.25 o 
  -1  13   5        5.99        6.86     38.81 o 
   0  13   5      146.61      162.54     61.28 o 
   1  13   5      135.35      141.14     58.64 o 
   2  13   5      104.24       69.30     51.96 o 
   3  13   5      449.54      509.32     90.68 o 
   4  13   5       16.20      -29.54     54.93 o 
   5  13   5      116.90      127.57     79.59 o 
   6  13   5       86.54      119.12     81.24 o 
   7  13   5       10.16        9.56     61.71 o 
   8  13   5        2.87       36.71     74.90 o 
   9  13   5        3.41        8.14     70.68 o 
  10  13   5       83.05       93.38     90.47 o 
  11  13   5       47.91        9.40     65.92 o 
  12  13   5       41.20        0.14     67.40 o 
  13  13   5      210.28      196.71    117.21 o 
  14  13   5        0.01       38.76     93.13 o 
 -15  14   5      121.38      106.49     86.69 o 
 -14  14   5       11.05       -3.75     67.80 o 
 -13  14   5        1.00      -40.04     56.83 o 
 -12  14   5        0.66       17.32     62.26 o 
 -11  14   5       76.07      141.07     75.65 o 
 -10  14   5       25.75       43.57     59.53 o 
  -9  14   5      747.85      528.93    108.55 o 
  -8  14   5      246.68      240.72     80.76 o 
  -7  14   5       12.87      103.65     62.08 o 
  -6  14   5      154.40      119.14     52.75 o 
  -5  14   5       16.33      -12.07     36.08 o 
  -4  14   5      396.39      368.41     68.84 o 
  -3  14   5      493.56      392.92     68.38 o 
  -2  14   5      579.63      555.80     96.66 o 
  -1  14   5     1940.71     1909.19    153.62 o 
   0  14   5      390.89      399.24     84.74 o 
   1  14   5      105.56       80.56     55.83 o 
   2  14   5        4.36      -12.06     43.16 o 
   3  14   5       21.90       10.39     46.46 o 
   4  14   5       19.80      -71.19     47.46 o 
   5  14   5       49.21       46.97     69.08 o 
   6  14   5       40.99      -22.55     61.01 o 
   7  14   5     1369.96     1169.93    186.77 o 
   8  14   5      139.14       61.20     80.22 o 
   9  14   5       19.46       13.88     74.35 o 
  10  14   5      139.44       46.50    102.39 o 
  11  14   5      218.25      178.35    108.46 o 
  12  14   5        8.02        1.99     71.69 o 
  13  14   5        0.23       25.06     97.06 o 
 -15  15   5       12.23       12.85     77.48 o 
 -14  15   5       96.77       20.75     72.20 o 
 -13  15   5       43.29       48.13     76.61 o 
 -12  15   5        0.05      -61.91     58.17 o 
 -11  15   5       89.66       74.02     70.38 o 
 -10  15   5      274.24      318.90     95.30 o 
  -9  15   5        0.01       45.76     60.05 o 
  -8  15   5      108.40       90.46     65.04 o 
  -7  15   5      321.13      151.88     71.66 o 
  -6  15   5      370.86      219.35     78.39 o 
  -5  15   5      351.38      399.88     75.83 o 
  -4  15   5       18.33       -5.73     39.92 o 
  -3  15   5      470.16      613.88    104.06 o 
  -2  15   5      640.51      758.81    111.11 o 
  -1  15   5        6.75       63.45     53.89 o 
   0  15   5       26.65      -24.44     44.07 o 
   1  15   5     2406.45     2351.08    167.78 o 
   2  15   5      336.53      315.62     81.15 o 
   3  15   5     1379.11     1350.54    147.21 o 
   4  15   5      415.98      742.64    149.00 o 
   5  15   5      543.16      628.71    142.74 o 
   6  15   5       82.38       45.26     77.45 o 
   7  15   5      125.38       96.12     94.05 o 
   8  15   5        5.66        3.61     69.85 o 
   9  15   5        3.64      -45.77     63.27 o 
  10  15   5        0.73       -0.47     78.79 o 
  11  15   5       52.21      -36.34     79.50 o 
  12  15   5        0.51        3.11     73.41 o 
 -14  16   5       18.00       33.19     80.83 o 
 -13  16   5       30.04        8.46     66.79 o 
 -12  16   5       25.26       78.28     79.03 o 
 -11  16   5       18.32        2.32     59.37 o 
 -10  16   5      125.97       18.91     62.33 o 
  -9  16   5      346.31      280.02     88.39 o 
  -8  16   5       64.50      170.73     78.07 o 
  -7  16   5       33.61        3.96     53.58 o 
  -6  16   5      338.65      209.99     79.76 o 
  -5  16   5      109.18      149.57     67.67 o 
  -4  16   5        0.53       -1.25     61.26 o 
  -3  16   5       26.03       30.87     56.77 o 
  -2  16   5       15.94      -28.30     47.00 o 
  -1  16   5      676.99      704.36    112.45 o 
   0  16   5      166.69      160.41     70.92 o 
   1  16   5      314.05      289.08     83.67 o 
   2  16   5       66.36       26.10     52.19 o 
   3  16   5      513.09      502.37    132.84 o 
   4  16   5      105.41      120.37     82.78 o 
   5  16   5      169.33      127.44     93.24 o 
   6  16   5       22.89      -28.89     70.47 o 
   7  16   5      178.49      209.38    107.23 o 
   8  16   5        5.16       30.37     80.59 o 
   9  16   5      220.85      210.38    114.90 o 
  10  16   5      124.42       47.73     91.41 o 
  11  16   5        4.08      -39.37     84.72 o 
  12  16   5        1.47       29.69    101.95 o 
 -13  17   5        1.12      -31.02     66.67 o 
 -12  17   5       42.37        0.19     69.12 o 
 -11  17   5        1.74       37.27     68.48 o 
 -10  17   5      158.81       75.24     70.61 o 
  -9  17   5       10.54       51.93     70.94 o 
  -8  17   5      266.28      320.22     99.37 o 
  -7  17   5       66.51       25.59     59.41 o 
  -6  17   5      117.52      125.51     70.91 o 
  -5  17   5       27.72       46.00     75.11 o 
  -4  17   5       48.12       48.90     81.07 o 
  -3  17   5       20.58       41.29     71.17 o 
  -2  17   5      375.76      507.77    101.03 o 
  -1  17   5      337.15      337.35     89.52 o 
   0  17   5     2421.02     2145.82    191.61 o 
   1  17   5       35.92      127.72     69.61 o 
   2  17   5     2896.86     3236.85    200.55 o 
   3  17   5      230.93      288.35    114.38 o 
   4  17   5      350.78      301.66    114.57 o 
   5  17   5       96.46       99.38     92.84 o 
   6  17   5       42.67       21.08     80.92 o 
   7  17   5       62.32       34.15     85.01 o 
   8  17   5        0.21      -32.24     81.24 o 
   9  17   5       45.75       20.31     91.57 o 
  10  17   5       13.38       11.43     92.41 o 
  11  17   5       26.64      -22.62     90.95 o 
 -12  18   5       49.53       -4.32     76.22 o 
 -11  18   5        1.00        7.33     68.63 o 
 -10  18   5      418.03      506.46    123.38 o 
  -9  18   5        8.51       34.74     67.81 o 
  -8  18   5      741.65      805.26    141.15 o 
  -7  18   5        7.95        9.37     78.41 o 
  -6  18   5        0.41      -13.37     72.06 o 
  -5  18   5       94.25       80.67     88.14 o 
  -4  18   5      219.12      175.63    100.38 o 
  -3  18   5       17.60      -16.42     98.78 o 
  -2  18   5       88.51       39.96     83.69 o 
  -1  18   5      236.77      177.32     76.84 o 
   0  18   5       11.67      -20.56     53.87 o 
   1  18   5      261.49      317.65     93.21 o 
   2  18   5      931.25      913.97    135.42 o 
   3  18   5       79.99      105.49     87.53 o 
   4  18   5      856.12      937.22    185.83 o 
   5  18   5      222.69      188.42    102.92 o 
   6  18   5       17.76      -10.91     83.12 o 
   7  18   5      175.16       89.74    126.48 o 
   8  18   5       66.20       87.83     96.45 o 
   9  18   5       38.47        3.67     87.40 o 
  10  18   5       10.53      -40.18     84.36 o 
 -11  19   5        0.03        6.93     72.87 o 
 -10  19   5       36.75       13.42     75.09 o 
  -9  19   5        1.74      -28.71     60.24 o 
  -8  19   5       77.19      -18.73     73.24 o 
  -7  19   5       90.41       -7.03     83.46 o 
  -6  19   5        7.01        3.73     79.06 o 
  -5  19   5       25.45       -5.51     73.59 o 
  -4  19   5      189.46      198.42    109.38 o 
  -3  19   5       17.46      -35.22     71.31 o 
  -2  19   5        0.03      -78.12     67.15 o 
  -1  19   5        1.07       31.32     76.41 o 
   0  19   5       70.84       -4.66     83.64 o 
   1  19   5       14.76       51.06     64.53 o 
   2  19   5       79.08       87.17     89.85 o 
   3  19   5      124.41       -6.46     82.29 o 
   4  19   5      113.76      144.08    103.02 o 
   5  19   5       83.81       35.99     81.01 o 
   6  19   5        1.43       11.89     88.76 o 
   7  19   5       39.83       34.26     81.56 o 
   8  19   5       41.78       15.34     96.70 o 
   9  19   5        0.93       -3.36     85.91 o 
 -10  20   5       38.26      -37.50     83.90 o 
  -9  20   5        5.66       77.48     99.16 o 
  -8  20   5        3.80       13.40     90.71 o 
  -7  20   5      171.87       90.39     95.01 o 
  -6  20   5        9.81        1.09     79.61 o 
  -5  20   5       21.78       27.71     86.03 o 
  -4  20   5       55.39       27.98     85.37 o 
  -3  20   5       14.71       42.74     83.35 o 
  -2  20   5       16.18      -19.91     73.91 o 
  -1  20   5      210.38       79.38     97.85 o 
   0  20   5       58.83        8.52     77.53 o 
   1  20   5       75.91        4.90     79.58 o 
   2  20   5      313.45      233.31    112.82 o 
   3  20   5        0.04      -22.14     82.48 o 
   4  20   5       46.10      -24.70     86.41 o 
   5  20   5       21.43       84.69     98.40 o 
   6  20   5       39.12       75.42    100.50 o 
   7  20   5       34.36      -52.96     90.09 o 
  -8  21   5        8.65       68.19    104.03 o 
  -7  21   5       24.11      -36.82     77.76 o 
  -6  21   5        7.56       40.07     94.09 o 
  -5  21   5        5.39        9.49     88.23 o 
  -4  21   5       18.93       -4.17     87.98 o 
  -3  21   5       79.15       37.10     97.19 o 
  -2  21   5        0.03       79.85     96.24 o 
  -1  21   5        0.41      -26.66     86.87 o 
   0  21   5        2.32      -52.16     79.40 o 
   1  21   5       26.93      -32.52    144.55 o 
   2  21   5        3.71       84.32    152.98 o 
   3  21   5       10.83      -44.83     83.90 o 
   4  21   5        3.88       20.57     95.35 o 
   5  21   5        2.03       -6.07     91.44 o 
   6  21   5        0.35      -67.46     85.35 o 
  -5  22   5        7.51        5.42    101.66 o 
  -4  22   5       30.75       16.53    100.61 o 
  -3  22   5       85.23       48.15     99.10 o 
  -2  22   5       88.65       -1.69     85.92 o 
  -1  22   5       27.59      -16.41     95.22 o 
   0  22   5        0.32      -32.96     82.61 o 
   1  22   5        1.41      -19.27    131.30 o 
   2  22   5        1.55       73.48    159.01 o 
   3  22   5       15.34      -53.00    126.48 o 
 -19   0   6       89.01      106.00    132.50 o 
 -18   0   6       26.09       38.55    109.62 o 
 -17   0   6      675.87      784.18    230.08 o 
 -16   0   6     1094.42     1051.60    258.99 o 
 -15   0   6      656.12      273.44    142.14 o 
 -14   0   6     1531.31     1309.38    261.39 o 
 -13   0   6      313.59      204.78    121.66 o 
 -12   0   6      284.29       75.89     91.55 o 
 -11   0   6      856.69      791.41    193.94 o 
 -10   0   6      428.66      626.38    161.41 o 
  -9   0   6       71.22       -7.23     59.02 o 
  -8   0   6     5988.18     5955.46    360.17 o 
  -7   0   6        0.22        8.43     51.80 o 
  -6   0   6    10449.98    10302.80    436.06 o 
  -5   0   6      266.72      234.89     90.34 o 
  -4   0   6      932.20      921.51    152.98 o 
  -3   0   6      206.46      228.87     83.12 o 
  -2   0   6      934.86      726.40     72.81 o 
  -1   0   6      666.79      647.41     67.57 o 
   0   0   6      388.61      492.14     58.93 o 
   1   0   6       58.09       65.40     30.75 o 
   2   0   6     1147.77     1289.56    106.06 o 
   3   0   6     2257.21     2063.20     87.09 o 
   4   0   6    19743.73    20388.73    385.58 o 
   5   0   6     1145.43     1138.32     68.91 o 
   6   0   6      137.26      127.83     33.95 o 
   7   0   6      225.77      109.44     59.08 o 
   8   0   6        8.71       -1.99     50.34 o 
   9   0   6     1057.01     1046.51    146.65 o 
  10   0   6       57.23      128.00     72.82 o 
  11   0   6       42.36       65.38     70.17 o 
  12   0   6     2677.81     2546.88    226.46 o 
  13   0   6      821.56      969.25    169.79 o 
  14   0   6       72.42      -16.86    118.05 o 
  15   0   6      918.42      901.03    258.99 o 
  16   0   6       45.70      -15.66    133.71 o 
 -19   1   6       22.60       84.82     85.66 o 
 -18   1   6        6.44      -20.03     73.38 o 
 -17   1   6        0.00        5.62     63.96 o 
 -16   1   6      115.61       37.75     67.27 o 
 -15   1   6       91.57      191.15     89.79 o 
 -14   1   6       23.54        4.68     56.80 o 
 -13   1   6        4.52       11.89     55.05 o 
 -12   1   6      244.58      198.16     81.31 o 
 -11   1   6      359.36      256.76     81.24 o 
 -10   1   6      144.04      272.18     82.17 o 
  -9   1   6     1964.64     2300.65    169.00 o 
  -8   1   6      165.88      221.13     67.89 o 
  -7   1   6     4062.04     4644.85    219.32 o 
  -6   1   6      879.51     1058.05    123.08 o 
  -5   1   6     1469.29     1766.79    128.48 o 
  -4   1   6     1340.77     1311.13     87.95 o 
  -3   1   6      960.73      913.36     83.86 o 
  -2   1   6     3553.49     3607.79    129.67 o 
  -1   1   6     4100.02     4030.46    104.78 o 
   0   1   6     5207.70     5192.67    118.66 o 
   1   1   6       62.26       63.35     25.05 o 
   2   1   6       52.43       49.32     22.40 o 
   3   1   6      806.43      844.77     58.90 o 
   4   1   6     1069.09     1070.35     65.30 o 
   5   1   6     2886.26     3107.57     97.03 o 
   6   1   6     2525.63     2624.85     92.93 o 
   7   1   6      120.20      110.42     33.11 o 
   8   1   6      119.52       66.81     39.47 o 
   9   1   6        1.01       -6.49     36.53 o 
  10   1   6        9.34        4.56     38.04 o 
  11   1   6       12.13       16.98     41.88 o 
  12   1   6        2.31       -3.46     44.22 o 
  13   1   6        7.93        1.45     56.00 o 
  14   1   6      129.76      145.33     78.94 o 
  15   1   6       21.74       32.85     69.54 o 
  16   1   6        2.44       28.18     97.94 o 
 -19   2   6       55.88       61.80     87.80 o 
 -18   2   6      201.31      109.98     94.33 o 
 -17   2   6       21.13       12.38     72.34 o 
 -16   2   6        1.95        1.85     62.20 o 
 -15   2   6       95.66      188.32     90.26 o 
 -14   2   6       44.83       66.67     67.90 o 
 -13   2   6      440.57      350.32    103.05 o 
 -12   2   6       20.74        4.26     49.82 o 
 -11   2   6        0.45      -38.13     38.19 o 
 -10   2   6       49.66       26.72     47.61 o 
  -9   2   6       20.33       21.51     40.47 o 
  -8   2   6      338.29      331.07     79.20 o 
  -7   2   6      184.17       92.65     51.44 o 
  -6   2   6      260.01      304.63     59.01 o 
  -5   2   6     2521.90     2211.13    118.23 o 
  -4   2   6      506.84      497.97     67.86 o 
  -3   2   6      529.49      398.80     49.63 o 
  -2   2   6     3066.66     3133.49    105.82 o 
  -1   2   6    12956.80    13243.44    188.54 o 
   0   2   6        2.79       -0.68     19.77 o 
   1   2   6      906.79     1011.59     64.22 o 
   2   2   6      290.51      284.52     39.05 o 
   3   2   6     1331.78     1256.74     70.48 o 
   4   2   6        5.17      -17.18     20.87 o 
   5   2   6       57.35       90.12     30.26 o 
   6   2   6      172.06      220.41     39.89 o 
   7   2   6      150.41      161.06     37.78 o 
   8   2   6      375.23      396.31     64.45 o 
   9   2   6       41.94       65.01     40.33 o 
  10   2   6      317.01      336.47     68.26 o 
  11   2   6        0.00       14.89     40.88 o 
  12   2   6      134.59      219.40     78.25 o 
  13   2   6        2.78       -0.90     54.55 o 
  14   2   6       54.58       38.86     66.56 o 
  15   2   6       51.15       58.35     74.04 o 
  16   2   6        0.00        7.41     70.73 o 
 -19   3   6        0.18       31.75     77.18 o 
 -18   3   6       10.40       44.74     78.43 o 
 -17   3   6      255.89      254.16    104.60 o 
 -16   3   6        9.91      -28.24     59.50 o 
 -15   3   6       19.04       25.02     64.72 o 
 -14   3   6      212.22      136.62     80.94 o 
 -13   3   6      125.93      100.86     71.88 o 
 -12   3   6       84.49      124.07     71.55 o 
 -11   3   6        6.42       21.46     48.46 o 
 -10   3   6     2100.93     2251.24    213.81 o 
  -9   3   6      406.28      447.64    103.59 o 
  -8   3   6      115.58      123.67     46.61 o 
  -7   3   6     2254.63     2276.32    129.21 o 
  -6   3   6      999.04      995.25     99.88 o 
  -5   3   6       33.38       24.55     31.22 o 
  -4   3   6      205.17      276.94     54.60 o 
  -3   3   6     5108.46     4997.40    132.91 o 
  -2   3   6     1726.89     1838.40     83.60 o 
  -1   3   6       26.21       95.23     30.33 o 
   0   3   6     3190.04     3387.75    100.00 o 
   1   3   6       10.92       19.54     21.99 o 
   2   3   6     1455.01     1665.10     74.75 o 
   3   3   6       89.83       66.28     27.64 o 
   4   3   6     7258.53     7483.85    153.79 o 
   5   3   6      389.69      389.03     48.82 o 
   6   3   6     2716.17     2884.46    104.14 o 
   7   3   6       11.80        1.80     24.44 o 
   8   3   6      676.03      552.78     62.12 o 
   9   3   6      297.33      243.41     57.28 o 
  10   3   6      252.50      292.87     63.88 o 
  11   3   6       70.65       40.06     53.64 o 
  12   3   6      773.72      909.91    132.56 o 
  13   3   6       12.06      -21.02     53.39 o 
  14   3   6        7.61      -42.82     55.92 o 
  15   3   6       54.08      -21.79     60.76 o 
  16   3   6      248.70      303.40    105.47 o 
 -19   4   6       56.38       20.48    122.87 o 
 -18   4   6        1.50      -12.05     79.47 o 
 -17   4   6       15.12       -7.06     71.31 o 
 -16   4   6       61.57       33.97     74.35 o 
 -15   4   6       15.19      -32.52     77.09 o 
 -14   4   6       72.30      157.80    115.64 o 
 -13   4   6      143.43      114.44    103.59 o 
 -12   4   6        3.40       22.89     74.68 o 
 -11   4   6      270.36      262.71     84.46 o 
 -10   4   6        0.02       -3.90     45.62 o 
  -9   4   6      309.02      308.20     68.82 o 
  -8   4   6       40.81       22.66     35.80 o 
  -7   4   6       23.93        4.39     30.95 o 
  -6   4   6        9.36       62.89     36.26 o 
  -5   4   6       22.68        4.69     28.63 o 
  -4   4   6     2942.16     2792.46    103.09 o 
  -3   4   6       16.54       26.89     24.64 o 
  -2   4   6      698.77      637.09     61.51 o 
  -1   4   6      137.95      120.42     32.45 o 
   0   4   6     1140.55     1499.86     77.56 o 
   1   4   6     2784.24     2933.29     95.75 o 
   2   4   6      683.34      745.96     45.72 o 
   3   4   6       87.20       63.87     26.61 o 
   4   4   6     1334.97     1563.11     78.36 o 
   5   4   6       19.34       25.26     25.17 o 
   6   4   6       18.87       24.50     27.14 o 
   7   4   6      439.22      529.34     60.57 o 
   8   4   6       75.83       92.25     35.53 o 
   9   4   6        7.71       29.14     47.86 o 
  10   4   6       18.18       56.24     51.78 o 
  11   4   6        0.02      -13.27     46.32 o 
  12   4   6       25.88       -1.95     53.21 o 
  13   4   6      280.94      254.45     85.41 o 
  14   4   6       61.15       -3.23     60.95 o 
  15   4   6       52.15       30.34     70.67 o 
  16   4   6       58.29       85.98     95.68 o 
 -19   5   6        1.49       26.50    131.30 o 
 -18   5   6        0.01       61.43    131.30 o 
 -17   5   6       33.17      109.62    127.69 o 
 -16   5   6       49.60      250.55    144.55 o 
 -15   5   6      794.37      916.13    167.02 o 
 -14   5   6      580.40      681.18    207.79 o 
 -13   5   6      262.91      238.51     92.51 o 
 -12   5   6      193.37      220.54     83.17 o 
 -11   5   6      180.76      143.35     72.40 o 
 -10   5   6        0.39      -54.23     36.15 o 
  -9   5   6       20.15        0.13     34.14 o 
  -8   5   6        4.01       -0.02     32.45 o 
  -7   5   6     1764.02     1933.86    121.74 o 
  -6   5   6     1342.14     1358.26    112.15 o 
  -5   5   6      683.29      705.73     84.71 o 
  -4   5   6     1848.16     2083.44     89.68 o 
  -3   5   6        2.29       54.56     56.78 o 
  -2   5   6      461.55      457.20     54.32 o 
  -1   5   6      880.72      875.92     71.22 o 
   0   5   6      182.96      200.84     33.64 o 
   1   5   6     1455.47     1372.06     66.00 o 
   2   5   6       28.78       43.05     19.97 o 
   3   5   6       13.26       26.04     18.65 o 
   4   5   6      104.76      134.59     34.78 o 
   5   5   6      483.95      471.70     54.41 o 
   6   5   6       37.89       52.33     29.11 o 
   7   5   6       16.94       16.72     26.94 o 
   8   5   6       81.09       68.55     41.47 o 
   9   5   6      193.80      205.57     57.35 o 
  10   5   6        1.48       25.82     52.01 o 
  11   5   6        7.34       16.91     50.54 o 
  12   5   6      143.78      138.59     71.13 o 
  13   5   6       41.22      129.38     68.88 o 
  14   5   6        0.03      -38.93     60.47 o 
  15   5   6       77.94       35.36     70.39 o 
  16   5   6      146.22      155.56    106.97 o 
 -19   6   6        2.62       21.68    131.30 o 
 -17   6   6      235.56      313.19    178.28 o 
 -16   6   6       86.07      210.14    109.62 o 
 -15   6   6      210.08      115.92     87.80 o 
 -14   6   6      182.98      178.64     89.09 o 
 -13   6   6     3144.88     2945.28    225.53 o 
 -12   6   6       47.42       78.36     69.08 o 
 -11   6   6      145.82      102.61     54.77 o 
 -10   6   6       89.76       42.26     45.42 o 
  -9   6   6      119.97       90.61     49.98 o 
  -8   6   6      180.97      216.06     73.15 o 
  -7   6   6      334.92      388.58     72.79 o 
  -6   6   6       19.50       -5.97     29.26 o 
  -5   6   6     2339.73     2310.30    158.98 o 
  -4   6   6       13.81       15.38     23.78 o 
  -3   6   6     5793.49     5998.02    149.20 o 
  -2   6   6        6.03       10.02     23.97 o 
  -1   6   6     4773.31     4602.27    116.84 o 
   0   6   6      869.93      989.15     62.37 o 
   1   6   6      164.15      273.58     38.43 o 
   2   6   6      343.09      408.88     40.89 o 
   3   6   6     5783.88     5751.24    110.45 o 
   4   6   6      854.80      864.70     66.71 o 
   5   6   6        5.36        6.02     25.06 o 
   6   6   6      135.76      128.08     45.65 o 
   7   6   6     1604.71     1606.18    116.91 o 
   8   6   6       22.46       22.55     38.80 o 
   9   6   6      275.63      297.30     64.77 o 
  10   6   6        0.74       -5.12     51.18 o 
  11   6   6       32.89      118.74     68.65 o 
  12   6   6       55.64       81.38     66.49 o 
  13   6   6      457.73      401.84    100.79 o 
  14   6   6       51.50       -2.78     65.25 o 
  15   6   6       68.75      127.56    104.76 o 
  16   6   6       31.11       18.90     95.68 o 
 -18   7   6       77.87       73.44     93.47 o 
 -17   7   6       72.02       34.06     85.87 o 
 -16   7   6       10.06        1.20    108.41 o 
 -15   7   6       11.52       72.62     75.80 o 
 -14   7   6       39.28       60.89     77.08 o 
 -13   7   6      226.38      131.58     82.88 o 
 -12   7   6     4075.49     4401.27    218.85 o 
 -11   7   6      378.60      515.99     95.72 o 
 -10   7   6     2839.96     2555.03    188.55 o 
  -9   7   6      228.51      213.15     64.67 o 
  -8   7   6       19.60        3.99     34.73 o 
  -7   7   6      236.60      293.33     82.42 o 
  -6   7   6      804.66      851.82     98.06 o 
  -5   7   6      249.05      290.75     43.64 o 
  -4   7   6       87.94       79.49     28.05 o 
  -3   7   6       51.82       30.99     23.23 o 
  -2   7   6        4.51       10.90     21.11 o 
  -1   7   6      294.44      324.69     43.34 o 
   0   7   6      238.76      277.25     40.08 o 
   1   7   6        5.71       16.41     22.20 o 
   2   7   6      147.84      117.03     28.99 o 
   3   7   6      142.33       99.81     26.20 o 
   4   7   6      308.29      281.59     43.75 o 
   5   7   6      247.08      218.18     52.22 o 
   6   7   6      658.86      644.38     81.93 o 
   7   7   6     1285.94     1226.73    112.20 o 
   8   7   6      521.69      423.80     73.04 o 
   9   7   6       90.94      154.70     54.22 o 
  10   7   6       74.40       38.35     51.77 o 
  11   7   6        1.63       32.66     56.71 o 
  12   7   6        1.30      -13.25     53.62 o 
  13   7   6       22.84       38.09     67.15 o 
  14   7   6      159.25       43.49     91.70 o 
  15   7   6      236.91      289.45    131.35 o 
  16   7   6      117.22      159.32    114.75 o 
 -18   8   6        3.55      -55.50     73.67 o 
 -17   8   6      104.64      139.25    103.90 o 
 -16   8   6       46.11       54.84     81.91 o 
 -15   8   6       26.19       -6.98     68.95 o 
 -14   8   6      200.76      250.54     84.70 o 
 -13   8   6     1127.50     1304.02    134.27 o 
 -12   8   6     3580.75     3856.33    207.07 o 
 -11   8   6      194.68      279.99     79.44 o 
 -10   8   6      481.46      757.38    109.36 o 
  -9   8   6        4.93       16.92     43.24 o 
  -8   8   6      253.79      226.45     56.75 o 
  -7   8   6      579.00      643.24     80.62 o 
  -6   8   6     1962.78     1994.52    129.54 o 
  -5   8   6       38.29       64.57     35.72 o 
  -4   8   6     1100.93     1107.78     71.05 o 
  -3   8   6      457.42      504.82     53.36 o 
  -2   8   6      520.99      641.04     59.13 o 
  -1   8   6        0.11       -7.96     21.18 o 
   0   8   6       70.50       78.06     29.39 o 
   1   8   6      896.77      881.47     62.66 o 
   2   8   6       68.29      136.41     32.92 o 
   3   8   6     1550.06     1775.75     75.26 o 
   4   8   6       22.85       72.90     44.03 o 
   5   8   6       47.31       50.06     40.31 o 
   6   8   6       49.80       28.86     40.27 o 
   7   8   6       56.55       65.49     42.13 o 
   8   8   6        2.86       30.39     41.90 o 
   9   8   6     1052.53      905.59    105.37 o 
  10   8   6       23.14      -21.58     41.08 o 
  11   8   6      512.00      527.18    108.77 o 
  12   8   6      100.09      149.25     77.86 o 
  13   8   6      157.83       96.96     92.03 o 
  14   8   6      314.81      274.52    121.27 o 
  15   8   6      165.01       86.93    100.33 o 
 -18   9   6       14.47       64.61     95.01 o 
 -17   9   6       61.00       17.11     87.13 o 
 -16   9   6       78.29      175.39    101.72 o 
 -15   9   6      432.80      306.74    125.75 o 
 -14   9   6      264.99      252.81    106.84 o 
 -13   9   6      192.59      292.38     73.71 o 
 -12   9   6      683.16      817.41    105.55 o 
 -11   9   6     5676.45     5479.60    210.89 o 
 -10   9   6     1503.13     1669.33    139.30 o 
  -9   9   6      617.61      509.07     77.70 o 
  -8   9   6      131.03      127.95     47.93 o 
  -7   9   6      206.64      218.86     54.46 o 
  -6   9   6      216.37      281.22     57.94 o 
  -5   9   6        0.03        1.23     29.21 o 
  -4   9   6      573.27      502.27     52.98 o 
  -3   9   6      165.89      164.79     36.38 o 
  -2   9   6     5235.93     5316.27    136.48 o 
  -1   9   6       27.33       57.36     28.15 o 
   0   9   6       87.23       65.11     27.94 o 
   1   9   6      284.22      268.93     40.96 o 
   2   9   6      979.21     1132.30     87.07 o 
   3   9   6      740.85      777.12     77.90 o 
   4   9   6      975.71     1046.62    116.22 o 
   5   9   6      851.60      953.80    115.74 o 
   6   9   6       52.02       55.35     44.70 o 
   7   9   6      271.09      330.69     68.97 o 
   8   9   6      709.99      809.42    100.04 o 
   9   9   6      378.37      452.77     81.86 o 
  10   9   6      199.33      190.39     65.14 o 
  11   9   6      289.36      322.90     91.80 o 
  12   9   6      794.16      643.60    160.65 o 
  13   9   6       34.96       29.32     86.08 o 
  14   9   6       33.23       65.17     93.47 o 
  15   9   6       54.14       -8.22     86.43 o 
 -17  10   6      394.69      411.64    144.91 o 
 -16  10   6      113.27       77.37     93.81 o 
 -15  10   6        8.35       14.02     74.64 o 
 -14  10   6      168.00      155.80     76.65 o 
 -13  10   6      634.69      646.79    121.67 o 
 -12  10   6      429.50      396.71     82.26 o 
 -11  10   6      816.80      745.40    102.45 o 
 -10  10   6      505.84      376.74     82.76 o 
  -9  10   6     1742.49     1436.83    128.14 o 
  -8  10   6      232.00      325.67     67.38 o 
  -7  10   6        6.56        5.87     35.99 o 
  -6  10   6       32.50       36.67     38.96 o 
  -5  10   6      870.70     1045.82    117.00 o 
  -4  10   6       99.13       79.74     38.39 o 
  -3  10   6       53.52       63.04     29.89 o 
  -2  10   6        6.49       23.41     27.12 o 
  -1  10   6      300.55      205.72     40.11 o 
   0  10   6      647.65      672.28     62.64 o 
   1  10   6      247.74      293.83     56.03 o 
   2  10   6      624.41      661.32     75.80 o 
   3  10   6       55.56       24.28     35.31 o 
   4  10   6        0.53       17.31     41.38 o 
   5  10   6     1986.76     1850.15    162.45 o 
   6  10   6      129.85       52.32     52.94 o 
   7  10   6       43.03       56.24     52.69 o 
   8  10   6        2.35       -9.37     41.96 o 
   9  10   6        2.45      -39.82     38.69 o 
  10  10   6      327.59      204.47     68.39 o 
  11  10   6        0.01       25.25     70.81 o 
  12  10   6       48.07       31.94     79.92 o 
  13  10   6      160.08      143.00    112.63 o 
  14  10   6       41.45       89.99    109.72 o 
  15  10   6      200.34      297.48    133.91 o 
 -17  11   6      238.15      148.25    142.14 o 
 -16  11   6      249.03      123.88    103.76 o 
 -15  11   6       25.67       44.78     69.30 o 
 -14  11   6      265.26      176.22     86.19 o 
 -13  11   6      164.56      185.59     77.71 o 
 -12  11   6      486.02      399.47    102.60 o 
 -11  11   6       31.70       37.36     71.83 o 
 -10  11   6     1640.67     1768.89    147.44 o 
  -9  11   6       43.10       12.85     40.27 o 
  -8  11   6      294.18      199.87     59.57 o 
  -7  11   6        5.43      -31.96     36.05 o 
  -6  11   6       46.52       -3.21     33.25 o 
  -5  11   6       19.98       66.36     40.58 o 
  -4  11   6       81.19       74.19     42.15 o 
  -3  11   6       29.40       51.23     37.74 o 
  -2  11   6      403.13      406.47     53.53 o 
  -1  11   6     1204.92     1147.60     83.07 o 
   0  11   6       41.86       16.01     32.05 o 
   1  11   6      136.84      147.06     45.95 o 
   2  11   6      306.21      290.86     57.78 o 
   3  11   6      506.68      591.09     95.28 o 
   4  11   6      256.12      223.78     76.15 o 
   5  11   6       83.42       28.18     46.66 o 
   6  11   6      198.45      152.91     65.67 o 
   7  11   6       96.04       65.71     58.67 o 
   8  11   6       26.31       18.79     50.99 o 
   9  11   6       70.66       70.13     63.30 o 
  10  11   6       50.30       22.94     59.34 o 
  11  11   6      142.66      111.66     72.53 o 
  12  11   6        1.90       40.85     84.80 o 
  13  11   6      154.58      105.62    102.65 o 
  14  11   6        2.94       44.72     98.09 o 
 -16  12   6       23.49      -45.64     76.91 o 
 -15  12   6        8.16       -9.16     64.24 o 
 -14  12   6      143.56      324.02    105.38 o 
 -13  12   6      129.83       70.18     74.55 o 
 -12  12   6      505.43      539.52    116.15 o 
 -11  12   6      762.98      801.44    132.99 o 
 -10  12   6      195.60      102.78     64.96 o 
  -9  12   6      860.06     1042.74    115.80 o 
  -8  12   6       39.58       12.30     40.87 o 
  -7  12   6       92.99       89.89     47.70 o 
  -6  12   6      161.87      151.84     52.70 o 
  -5  12   6      103.32       99.70     46.63 o 
  -4  12   6      113.73      133.76     58.71 o 
  -3  12   6       12.93       32.37     37.12 o 
  -2  12   6      440.44      455.18     57.45 o 
  -1  12   6      236.04      206.90     50.42 o 
   0  12   6        3.11      -14.66     30.14 o 
   1  12   6       57.87       27.33     37.98 o 
   2  12   6        2.05      -13.78     33.97 o 
   3  12   6       30.45        3.31     44.38 o 
   4  12   6      194.35      127.61     62.09 o 
   5  12   6      760.80      747.42    113.89 o 
   6  12   6      483.27      478.28     98.04 o 
   7  12   6     1734.79     1714.07    172.32 o 
   8  12   6        1.93       38.42     59.14 o 
   9  12   6      290.55      292.67     88.53 o 
  10  12   6        0.91        1.38     58.86 o 
  11  12   6       19.16       33.41     64.09 o 
  12  12   6      417.61      366.12    136.45 o 
  13  12   6       72.33      137.83    113.65 o 
  14  12   6        4.84      101.68    106.31 o 
 -16  13   6       29.08       -1.30     76.47 o 
 -15  13   6       53.27       36.50     70.96 o 
 -14  13   6        3.22       10.95     72.96 o 
 -13  13   6      193.40      190.70     89.81 o 
 -12  13   6       28.25       63.95     63.35 o 
 -11  13   6        0.02      -60.86     49.83 o 
 -10  13   6      741.36      834.72    132.50 o 
  -9  13   6      121.33       75.74     65.71 o 
  -8  13   6       32.62       59.14     49.05 o 
  -7  13   6       26.85       59.02     45.36 o 
  -6  13   6      181.16      229.89     62.39 o 
  -5  13   6      253.13      236.73     61.31 o 
  -4  13   6      846.10      667.00    103.14 o 
  -3  13   6      376.33      391.50     69.58 o 
  -2  13   6      282.49      246.14     70.28 o 
  -1  13   6        2.66        5.63     35.36 o 
   0  13   6       50.15       -1.25     37.16 o 
   1  13   6      552.02      536.10     77.57 o 
   2  13   6        6.97       -6.55     35.03 o 
   3  13   6      148.47      178.55     66.52 o 
   4  13   6      365.43      327.88     81.88 o 
   5  13   6       79.21       28.46     55.05 o 
   6  13   6       11.11       29.70     55.94 o 
   7  13   6       25.24       10.36     55.59 o 
   8  13   6      130.55       35.50     63.02 o 
   9  13   6        0.13      -55.80     49.79 o 
  10  13   6       20.84       29.13     59.87 o 
  11  13   6       44.99      -11.93     65.44 o 
  12  13   6      171.84      145.85    106.96 o 
  13  13   6       43.05       89.39    105.98 o 
 -15  14   6      186.63      159.52     94.99 o 
 -14  14   6       36.77       68.20     75.08 o 
 -13  14   6       42.45       17.45     68.91 o 
 -12  14   6       37.50       15.37     62.82 o 
 -11  14   6       32.00       22.68     58.67 o 
 -10  14   6       90.25        9.96     61.75 o 
  -9  14   6      380.97      384.05     98.84 o 
  -8  14   6      190.40      174.24     73.19 o 
  -7  14   6       22.57       22.64     44.84 o 
  -6  14   6       68.54       56.66     47.25 o 
  -5  14   6      289.00      244.10     64.60 o 
  -4  14   6      106.36       93.12     60.12 o 
  -3  14   6      860.27      973.63    125.52 o 
  -2  14   6        0.05      -18.43     42.99 o 
  -1  14   6      469.38      596.30     99.80 o 
   0  14   6        0.87      -20.83     35.18 o 
   1  14   6        1.55       -2.46     38.41 o 
   2  14   6      254.63      200.30     57.39 o 
   3  14   6      579.26      764.19    148.54 o 
   4  14   6       79.64       31.84     73.79 o 
   5  14   6      489.69      441.18    124.13 o 
   6  14   6        0.15       -8.11     49.74 o 
   7  14   6       38.83       41.31     60.69 o 
   8  14   6      453.58      495.60    111.66 o 
   9  14   6       26.86       14.89     66.89 o 
  10  14   6       27.21      -13.90     63.63 o 
  11  14   6      157.91      170.18     86.11 o 
  12  14   6       14.61       24.94     88.01 o 
 -14  15   6      108.74       49.72     76.07 o 
 -13  15   6       61.38       77.55     81.05 o 
 -12  15   6       15.75      -15.08     61.55 o 
 -11  15   6       16.48      -13.71     60.09 o 
 -10  15   6       26.48      -10.36     62.76 o 
  -9  15   6       10.02       63.88     63.38 o 
  -8  15   6      276.67      271.32     88.53 o 
  -7  15   6        5.39      -21.56     49.99 o 
  -6  15   6     1187.29     1247.43    149.38 o 
  -5  15   6       29.76       46.63     46.18 o 
  -4  15   6     1411.36     1323.25    122.74 o 
  -3  15   6       12.00       23.35     50.60 o 
  -2  15   6        2.17        3.49     48.97 o 
  -1  15   6       38.74       33.02     51.15 o 
   0  15   6       12.62        5.31     51.03 o 
   1  15   6      464.64      530.60     84.52 o 
   2  15   6       45.36       82.28     76.14 o 
   3  15   6      468.14      495.20    128.87 o 
   4  15   6       46.16       -8.81     63.80 o 
   5  15   6      397.96      368.06    123.44 o 
   6  15   6       22.83       -7.52     69.42 o 
   7  15   6      119.51      105.59     90.09 o 
   8  15   6      166.98      169.30     80.40 o 
   9  15   6       68.33       40.24     70.22 o 
  10  15   6       64.73       18.61     72.90 o 
  11  15   6      122.19      159.61     88.42 o 
  12  15   6        7.67       -2.46     71.06 o 
 -14  16   6      109.31      107.46     87.99 o 
 -13  16   6      222.13      274.42    104.92 o 
 -12  16   6       55.57       -2.39     65.38 o 
 -11  16   6       10.28        2.58     60.69 o 
 -10  16   6       89.52       91.94     72.03 o 
  -9  16   6      111.28      130.95     78.97 o 
  -8  16   6       98.39      -12.75     55.47 o 
  -7  16   6       17.65       21.28     55.53 o 
  -6  16   6      396.63      450.99    100.16 o 
  -5  16   6       35.98       -6.95     64.25 o 
  -4  16   6       32.85       57.23     58.94 o 
  -3  16   6       23.94       31.06     56.55 o 
  -2  16   6      311.74      367.01     89.56 o 
  -1  16   6      450.52      548.50    105.78 o 
   0  16   6       12.24       -8.33     52.17 o 
   1  16   6      150.87      147.65     71.26 o 
   2  16   6      277.64      449.24    128.57 o 
   3  16   6     2022.21     2179.49    250.27 o 
   4  16   6      496.35      545.63    140.43 o 
   5  16   6       61.68       60.97     85.09 o 
   6  16   6       20.45      -63.02     66.42 o 
   7  16   6      163.40      318.44    120.50 o 
   8  16   6       89.86       86.96     77.57 o 
   9  16   6       15.43       19.94     64.28 o 
  10  16   6       30.47       95.11     81.64 o 
  11  16   6      180.24      141.16     90.97 o 
 -13  17   6       11.71      -22.17     68.84 o 
 -12  17   6       82.69      -34.12     66.14 o 
 -11  17   6        3.84      -16.57     61.84 o 
 -10  17   6       50.73       12.44     67.22 o 
  -9  17   6        5.18        1.52     62.25 o 
  -8  17   6      222.67      129.93     76.58 o 
  -7  17   6        0.99       30.62     62.26 o 
  -6  17   6       94.96      132.65     95.48 o 
  -5  17   6      122.63      121.29     90.69 o 
  -4  17   6       49.32       63.71     80.33 o 
  -3  17   6        8.84       34.38     58.81 o 
  -2  17   6      121.38       52.64     59.99 o 
  -1  17   6     4171.12     4115.67    290.83 o 
   0  17   6       41.43       63.84     65.23 o 
   1  17   6     2362.85     2244.24    187.86 o 
   2  17   6       90.16       35.43     78.88 o 
   3  17   6      118.42       72.02     85.71 o 
   4  17   6       43.58       46.00     81.29 o 
   5  17   6      246.08      304.44    118.00 o 
   6  17   6      519.23      282.45    119.34 o 
   7  17   6      133.90      130.78    102.17 o 
   8  17   6       20.96       49.19     85.33 o 
   9  17   6       17.76       20.91     71.64 o 
  10  17   6       85.74       17.54     72.60 o 
 -12  18   6       45.79       57.27     82.67 o 
 -11  18   6       28.41      -42.24     65.42 o 
 -10  18   6       37.06       62.28     78.04 o 
  -9  18   6       19.28       14.95     68.44 o 
  -8  18   6      126.95       80.16     74.17 o 
  -7  18   6       17.95       86.81     96.67 o 
  -6  18   6        3.86       69.49     87.68 o 
  -5  18   6      100.39       70.76     91.99 o 
  -4  18   6        0.76      -22.58     73.24 o 
  -3  18   6       30.63      -22.65     67.15 o 
  -2  18   6       22.91       17.30     61.98 o 
  -1  18   6      189.46      102.04     70.67 o 
   0  18   6       35.51       21.87     65.11 o 
   1  18   6       54.88       30.46     80.08 o 
   2  18   6      409.89      299.00    118.42 o 
   3  18   6      154.97      166.76    102.61 o 
   4  18   6      281.82      218.40    112.13 o 
   5  18   6      237.65      326.43    164.43 o 
   6  18   6        1.61        0.00     82.62 o 
   7  18   6      106.82       89.37     97.50 o 
   8  18   6        9.62       16.42     88.66 o 
   9  18   6      109.24       46.56     76.11 o 
 -10  19   6       17.20      -11.64     68.97 o 
  -9  19   6       14.59       -6.46     91.88 o 
  -8  19   6        2.72       61.77     92.42 o 
  -7  19   6        7.17      -13.90     81.31 o 
  -6  19   6      126.10       83.51     94.44 o 
  -5  19   6      275.38      225.15    112.19 o 
  -4  19   6       17.34      -12.75     68.61 o 
  -3  19   6       55.58      110.98     97.09 o 
  -2  19   6       85.66       56.80     84.86 o 
  -1  19   6        0.34      -37.15     73.38 o 
   0  19   6        1.52        3.23     62.60 o 
   1  19   6      314.65      263.05    116.54 o 
   2  19   6       58.21      -14.82     78.54 o 
   3  19   6      462.31      460.43    141.98 o 
   4  19   6      224.70       65.65     91.21 o 
   5  19   6        0.85      -26.49     79.61 o 
   6  19   6      334.63      263.26    126.76 o 
   7  19   6        0.26       12.46     89.64 o 
   8  19   6       25.38      -14.99     91.92 o 
  -9  20   6        0.78       -3.05     94.97 o 
  -8  20   6       21.52       34.29     89.18 o 
  -7  20   6        8.93       22.85     85.08 o 
  -6  20   6       11.86       65.00     88.13 o 
  -5  20   6        1.12      -23.36     77.70 o 
  -4  20   6       22.83      138.47     97.78 o 
  -3  20   6       11.48        5.95     81.18 o 
  -2  20   6       41.37       42.61     87.64 o 
  -1  20   6       46.71      127.38    101.26 o 
   0  20   6       55.37      -12.05    131.30 o 
   1  20   6       18.93       70.10     85.91 o 
   2  20   6       18.63       11.19     89.34 o 
   3  20   6        8.97       41.45     89.43 o 
   4  20   6       10.81      -42.50     85.87 o 
   5  20   6      113.37       23.51     90.26 o 
   6  20   6       20.12        5.17     90.59 o 
  -7  21   6       13.65       65.17    103.02 o 
  -6  21   6       70.20       81.39    102.04 o 
  -5  21   6      198.18      451.91    147.09 o 
  -4  21   6      155.50      137.07    110.96 o 
  -3  21   6       14.14       46.51     89.70 o 
  -2  21   6       56.82       39.79     93.98 o 
  -1  21   6        4.76        8.06     85.75 o 
   0  21   6       93.38       22.89    131.30 o 
   1  21   6        2.10      144.55    146.96 o 
   2  21   6       43.96      113.23    167.44 o 
   3  21   6       65.81       27.61     94.99 o 
   4  21   6      189.30      139.96    111.81 o 
  -4  22   6        1.01       25.16     95.75 o 
  -3  22   6       10.85      -52.25     83.83 o 
  -2  22   6      209.70      272.14    137.79 o 
  -1  22   6      144.54      151.40    114.50 o 
   0  22   6       63.72       36.14    136.12 o 
   1  22   6        0.58       38.55    148.16 o 
 -19   1   7       44.37       37.17     84.59 o 
 -18   1   7       45.90       -4.90     74.57 o 
 -17   1   7       46.23       61.43     78.36 o 
 -16   1   7        3.90       44.12     64.74 o 
 -15   1   7      433.00      579.68    138.17 o 
 -14   1   7       53.41       33.73     66.37 o 
 -13   1   7        0.01        8.54     58.75 o 
 -12   1   7        5.89        3.23     49.72 o 
 -11   1   7      231.45      195.14     82.57 o 
 -10   1   7      373.30      406.51    112.63 o 
  -9   1   7     1863.60     2118.86    167.57 o 
  -8   1   7      350.96      230.77     76.20 o 
  -7   1   7     1820.33     2125.19    159.17 o 
  -6   1   7       31.77        8.72     36.01 o 
  -5   1   7        1.03       -4.62     31.48 o 
  -4   1   7        8.37        5.07     26.36 o 
  -3   1   7      211.32      197.59     40.78 o 
  -2   1   7      163.60      187.16     36.01 o 
  -1   1   7      376.20      390.96     46.00 o 
   0   1   7     1952.23     2014.36     83.23 o 
   1   1   7      118.02      107.84     30.96 o 
   2   1   7     3589.80     3505.83    106.10 o 
   3   1   7     4871.83     4878.89    123.72 o 
   4   1   7     7261.24     6796.29    145.44 o 
   5   1   7        0.52        0.21     24.52 o 
   6   1   7     2148.87     2154.05    116.52 o 
   7   1   7      401.91      488.83     73.20 o 
   8   1   7      122.27      113.62     46.95 o 
   9   1   7      586.42      627.08     88.71 o 
  10   1   7      505.06      420.49     77.84 o 
  11   1   7       52.15       25.49     46.30 o 
  12   1   7        4.59      -28.66     51.56 o 
  13   1   7        8.35       31.13     58.87 o 
  14   1   7        9.62       14.97     66.08 o 
  15   1   7       21.22        9.81     90.18 o 
  16   1   7      204.81       70.65    103.52 o 
 -19   2   7       88.42      199.77    112.82 o 
 -18   2   7      158.61      107.26     94.99 o 
 -17   2   7       10.17       32.90     70.26 o 
 -16   2   7        4.04      -26.79     64.72 o 
 -15   2   7      306.13      365.09    115.02 o 
 -14   2   7       90.13      118.37     81.98 o 
 -13   2   7       11.55       11.76     60.31 o 
 -12   2   7       82.17       64.29     61.31 o 
 -11   2   7      174.98      165.21     74.59 o 
 -10   2   7      457.14      446.63    102.20 o 
  -9   2   7       20.78       -0.91     43.56 o 
  -8   2   7      688.12      702.90    118.25 o 
  -7   2   7       21.90        7.32     36.71 o 
  -6   2   7     4791.53     5123.91    189.35 o 
  -5   2   7       24.98       23.61     30.17 o 
  -4   2   7      574.20      613.23     77.83 o 
  -3   2   7      842.16      930.14     77.89 o 
  -2   2   7      401.68      390.90     52.84 o 
  -1   2   7     2642.43     2763.28     96.99 o 
   0   2   7    13044.22    13136.00    203.11 o 
   1   2   7       49.53       58.03     28.63 o 
   2   2   7     1641.27     1619.51     79.72 o 
   3   2   7      134.92       71.60     29.73 o 
   4   2   7        0.04       -2.77     24.35 o 
   5   2   7     2235.54     2430.53     96.03 o 
   6   2   7      935.07     1047.14     75.88 o 
   7   2   7      305.38      318.72     60.90 o 
   8   2   7      218.22      224.62     56.83 o 
   9   2   7        0.11       36.30     41.85 o 
  10   2   7        4.21      -15.54     38.13 o 
  11   2   7      624.99      752.83    119.83 o 
  12   2   7       69.13       36.65     59.78 o 
  13   2   7      599.65      456.21    107.19 o 
  14   2   7       91.44       78.57     68.78 o 
  15   2   7      130.21       98.14     81.16 o 
  16   2   7       71.11      161.06    120.10 o 
 -19   3   7        1.19       -6.38     73.17 o 
 -18   3   7       35.05       35.38     80.43 o 
 -17   3   7        1.08       56.16     78.62 o 
 -16   3   7       49.04       20.49     71.13 o 
 -15   3   7        3.93      -35.63     60.90 o 
 -14   3   7      341.69      364.96    109.25 o 
 -13   3   7      104.56      128.88     78.87 o 
 -12   3   7      242.76      222.68     88.49 o 
 -11   3   7       75.61      111.40     65.68 o 
 -10   3   7      480.48      409.16     98.78 o 
  -9   3   7       74.91       75.48     54.49 o 
  -8   3   7       29.37       -5.10     35.22 o 
  -7   3   7       43.63       33.71     37.88 o 
  -6   3   7     1849.85     2250.61    161.33 o 
  -5   3   7      130.77      173.24     48.38 o 
  -4   3   7     1481.10     1475.19     84.53 o 
  -3   3   7     2614.23     2617.44    106.60 o 
  -2   3   7       46.10       61.82     28.50 o 
  -1   3   7      772.95      758.49     69.64 o 
   0   3   7        0.08       -2.37     21.61 o 
   1   3   7     3027.29     3225.60    106.21 o 
   2   3   7     1408.51     1577.60     79.70 o 
   3   3   7       78.02       79.26     31.22 o 
   4   3   7     4210.50     4358.95    126.48 o 
   5   3   7     1117.71     1249.74     81.70 o 
   6   3   7       74.13       44.68     29.50 o 
   7   3   7       42.69       61.23     40.04 o 
   8   3   7      293.24      398.11     68.99 o 
   9   3   7      476.96      387.15     71.07 o 
  10   3   7       98.66      103.83     61.55 o 
  11   3   7      143.10       84.33     63.37 o 
  12   3   7       16.29       35.59     57.52 o 
  13   3   7        0.47        6.93     58.31 o 
  14   3   7       11.62       -0.27     65.31 o 
  15   3   7       65.03       66.87     75.79 o 
  16   3   7        0.53      -21.68     71.91 o 
 -19   4   7        0.87      -49.08     78.43 o 
 -18   4   7       22.31       12.18     75.93 o 
 -17   4   7      289.79      203.17    107.04 o 
 -16   4   7       71.05       84.92     84.72 o 
 -15   4   7       32.50       17.00     65.32 o 
 -14   4   7       12.60      -25.34     82.51 o 
 -13   4   7       15.56      -12.59     48.31 o 
 -12   4   7        0.70      -28.39     52.04 o 
 -11   4   7        2.90      -30.30     44.27 o 
 -10   4   7        4.17        8.41     51.08 o 
  -9   4   7      240.86      253.41     66.59 o 
  -8   4   7       82.02       71.04     42.26 o 
  -7   4   7        4.83      -12.22     29.78 o 
  -6   4   7        2.85      -22.52     26.35 o 
  -5   4   7     3365.91     3694.18    160.51 o 
  -4   4   7     3503.02     3735.93    126.40 o 
  -3   4   7      561.54      552.38     62.08 o 
  -2   4   7        6.29        6.27     24.84 o 
  -1   4   7     1362.66     1413.58     83.53 o 
   0   4   7        5.25        1.34     22.95 o 
   1   4   7      339.96      286.36     44.20 o 
   2   4   7     2121.69     2221.61     73.28 o 
   3   4   7     1011.31     1188.24     78.91 o 
   4   4   7     1293.32     1303.01     80.81 o 
   5   4   7     1557.52     1544.23     88.16 o 
   6   4   7      234.06      208.10     43.65 o 
   7   4   7       20.03       -2.62     28.92 o 
   8   4   7      207.70      133.84     60.04 o 
   9   4   7      183.34      211.03     72.63 o 
  10   4   7       41.18       28.79     53.22 o 
  11   4   7       33.87        1.84     55.66 o 
  12   4   7      349.57      254.82     85.54 o 
  13   4   7        2.96      -13.70     59.23 o 
  14   4   7       38.33      -26.06     60.44 o 
  15   4   7        3.64       34.99     78.09 o 
  16   4   7        0.76      -34.64     73.96 o 
 -19   5   7        2.21       18.07    126.48 o 
 -18   5   7        8.95        5.19     77.65 o 
 -17   5   7        0.00       25.08     76.49 o 
 -16   5   7       81.05       58.42     76.53 o 
 -15   5   7       94.10        2.54     65.48 o 
 -14   5   7      165.33      127.51     80.22 o 
 -13   5   7       27.90       17.14     57.20 o 
 -12   5   7      152.14      307.99     98.91 o 
 -11   5   7      401.95      408.67    104.77 o 
 -10   5   7       29.18       14.38     44.39 o 
  -9   5   7        0.87       26.99     41.79 o 
  -8   5   7       45.04       39.59     41.09 o 
  -7   5   7       54.16       42.62     37.70 o 
  -6   5   7       21.46       17.35     31.81 o 
  -5   5   7     2230.18     2879.27    146.47 o 
  -4   5   7      609.70      571.60     63.93 o 
  -3   5   7     2409.11     2373.75    103.46 o 
  -2   5   7     1118.45     1125.91     82.77 o 
  -1   5   7      331.86      415.15     56.49 o 
   0   5   7       35.93       32.91     29.98 o 
   1   5   7      859.69      947.28     59.50 o 
   2   5   7       22.56       -7.70     18.66 o 
   3   5   7      299.72      371.56     50.27 o 
   4   5   7       46.79       28.60     28.92 o 
   5   5   7     1480.01     1500.63     88.93 o 
   6   5   7       75.73       62.43     34.89 o 
   7   5   7       89.83      104.80     47.28 o 
   8   5   7        1.54       -9.97     43.37 o 
   9   5   7        0.30      -10.90     48.45 o 
  10   5   7       73.23        3.75     51.00 o 
  11   5   7       35.50       15.78     54.07 o 
  12   5   7      353.24      372.28     97.47 o 
  13   5   7        0.03        6.43     62.30 o 
  14   5   7      135.42      102.02     79.55 o 
  15   5   7       33.64       18.02     71.91 o 
 -18   6   7       13.38       73.48    130.09 o 
 -17   6   7       18.76       28.33     77.70 o 
 -16   6   7       71.52       92.21     85.63 o 
 -15   6   7       17.31       30.94     69.70 o 
 -14   6   7     1852.12     1871.67    225.88 o 
 -13   6   7      834.31     1109.21    171.62 o 
 -12   6   7      492.96      586.64    129.02 o 
 -11   6   7       95.49        6.26     51.45 o 
 -10   6   7      866.01      804.20    111.64 o 
  -9   6   7       61.37       67.86     48.59 o 
  -8   6   7      369.51      393.76     76.33 o 
  -7   6   7      153.95      164.50     53.89 o 
  -6   6   7     1065.52      995.61    109.61 o 
  -5   6   7      134.53      139.97     37.63 o 
  -4   6   7      526.87      526.06     61.73 o 
  -3   6   7       95.31      118.16     36.17 o 
  -2   6   7      157.71      106.77     36.68 o 
  -1   6   7       85.90       46.39     25.94 o 
   0   6   7     6770.69     6736.45    146.13 o 
   1   6   7     2084.22     2140.17     83.24 o 
   2   6   7     1192.55     1346.21     67.25 o 
   3   6   7      184.95      188.04     39.84 o 
   4   6   7      503.54      499.81     59.27 o 
   5   6   7      445.31      431.71     55.64 o 
   6   6   7      409.06      366.84     65.72 o 
   7   6   7       76.29      121.95     50.30 o 
   8   6   7      463.79      509.77     79.57 o 
   9   6   7     1377.21     1225.59    146.49 o 
  10   6   7       16.82       38.05     52.80 o 
  11   6   7      154.34      100.02     66.28 o 
  12   6   7       36.70       -1.93     59.69 o 
  13   6   7        4.08      -22.48     60.38 o 
  14   6   7       34.00       13.85     67.47 o 
  15   6   7        2.71       84.24     95.19 o 
 -18   7   7       12.40      -15.66    109.62 o 
 -17   7   7       48.42      -22.89     93.96 o 
 -16   7   7       69.02      131.13     91.13 o 
 -15   7   7      208.84      204.51     98.10 o 
 -14   7   7       30.43       16.86     96.37 o 
 -13   7   7     2113.42     1800.85    289.10 o 
 -12   7   7        0.15       23.28     52.15 o 
 -11   7   7      292.89      313.71     79.47 o 
 -10   7   7      395.08      689.35    107.80 o 
  -9   7   7       19.95      -12.25     38.36 o 
  -8   7   7        0.66        3.10     39.95 o 
  -7   7   7       79.12       80.74     47.53 o 
  -6   7   7      574.63      561.00     86.66 o 
  -5   7   7      604.71      639.29     66.96 o 
  -4   7   7      635.99      554.48     63.91 o 
  -3   7   7      170.58      149.93     34.89 o 
  -2   7   7      109.28      143.47     35.67 o 
  -1   7   7      205.77      245.86     41.08 o 
   0   7   7      586.70      528.97     55.30 o 
   1   7   7      513.87      493.93     51.93 o 
   2   7   7      844.00      949.77     64.65 o 
   3   7   7       25.15       15.27     28.48 o 
   4   7   7      882.43      978.93     96.89 o 
   5   7   7        2.38       14.80     34.99 o 
   6   7   7       70.23      110.12     48.82 o 
   7   7   7      189.85      219.78     59.33 o 
   8   7   7        9.66       23.27     39.78 o 
   9   7   7      461.17      375.34     94.27 o 
  10   7   7      195.03       56.33     60.84 o 
  11   7   7       60.07       32.58     63.05 o 
  12   7   7        4.84      -16.48     59.11 o 
  13   7   7       36.90        6.44     64.00 o 
  14   7   7        1.96       -3.27     88.77 o 
  15   7   7        0.13      -28.11     87.98 o 
 -18   8   7       27.82       61.62     89.24 o 
 -17   8   7      187.97      116.84    155.39 o 
 -16   8   7       63.51       28.91    133.71 o 
 -15   8   7       15.23      -37.34     92.75 o 
 -14   8   7        1.02       20.48     92.75 o 
 -13   8   7      160.87       24.32     75.35 o 
 -12   8   7        1.80       -0.69     62.25 o 
 -11   8   7      374.30      249.32     94.44 o 
 -10   8   7      238.60      172.63     68.36 o 
  -9   8   7      597.00      596.78     97.28 o 
  -8   8   7       37.59       20.31     44.61 o 
  -7   8   7     1881.03     1851.27    139.17 o 
  -6   8   7      169.16      160.21     56.07 o 
  -5   8   7     1106.76     1186.14    103.78 o 
  -4   8   7      206.66      137.39     35.74 o 
  -3   8   7     2670.52     2762.90    103.54 o 
  -2   8   7      522.35      517.57     56.48 o 
  -1   8   7     2306.56     2258.22     93.40 o 
   0   8   7      839.30      902.90     70.47 o 
   1   8   7     1341.97     1282.76     75.68 o 
   2   8   7      209.07      244.93     40.80 o 
   3   8   7      190.16      278.59     67.52 o 
   4   8   7       21.91       76.19     41.81 o 
   5   8   7      149.48      172.82     52.46 o 
   6   8   7       78.83       83.52     47.03 o 
   7   8   7        4.12       24.82     41.01 o 
   8   8   7      936.56      948.78    108.01 o 
   9   8   7      961.88     1098.64    143.26 o 
  10   8   7      112.21       86.30     64.53 o 
  11   8   7      193.22      149.68     77.30 o 
  12   8   7       13.81      -33.50     54.45 o 
  13   8   7      126.06      124.07    106.83 o 
  14   8   7       44.34       57.03     89.79 o 
  15   8   7        6.42       15.62     98.38 o 
 -17   9   7       88.37       39.75    130.09 o 
 -16   9   7      188.36      128.07    110.28 o 
 -15   9   7      103.45      156.60    106.22 o 
 -14   9   7        3.03       14.21     57.30 o 
 -13   9   7      106.38      152.51     61.78 o 
 -12   9   7     2297.36     2411.43    171.40 o 
 -11   9   7     1362.52     1256.06    130.07 o 
 -10   9   7     4306.99     4291.51    216.16 o 
  -9   9   7     1074.38      695.84    109.91 o 
  -8   9   7      305.87      293.84     64.91 o 
  -7   9   7      120.85      152.71     49.52 o 
  -6   9   7      484.87      473.87     72.54 o 
  -5   9   7       11.14       10.89     33.13 o 
  -4   9   7      737.12      941.36     93.19 o 
  -3   9   7        0.09       -0.62     24.20 o 
  -2   9   7      731.62      876.12     73.49 o 
  -1   9   7       95.23      162.55     39.22 o 
   0   9   7     1980.50     2004.65     90.01 o 
   1   9   7      708.42      747.77     65.32 o 
   2   9   7      106.23      170.20     44.64 o 
   3   9   7      483.29      478.64     82.43 o 
   4   9   7      392.39      326.41     74.70 o 
   5   9   7      363.01      342.64     82.18 o 
   6   9   7       15.35       14.88     41.93 o 
   7   9   7       70.09       90.42     49.42 o 
   8   9   7      408.99      387.72     78.63 o 
   9   9   7     1375.97     1336.49    131.66 o 
  10   9   7       69.44       27.41     62.39 o 
  11   9   7      103.21      166.86     80.58 o 
  12   9   7        0.80       26.67     66.97 o 
  13   9   7       31.46      -60.59     65.70 o 
  14   9   7      410.96      417.04    148.09 o 
 -17  10   7        2.15       12.85     86.27 o 
 -16  10   7       85.01      154.02    112.33 o 
 -15  10   7       27.29       -0.71     77.05 o 
 -14  10   7       51.64       37.99     72.58 o 
 -13  10   7       29.04       10.91     54.12 o 
 -12  10   7       14.99       17.24     49.39 o 
 -11  10   7       33.46        1.45     43.51 o 
 -10  10   7        3.95      -16.06     41.54 o 
  -9  10   7     1122.79     1332.24    145.78 o 
  -8  10   7      122.43       96.31     48.80 o 
  -7  10   7       18.17       -1.69     34.24 o 
  -6  10   7      482.76      542.19     79.45 o 
  -5  10   7        3.33       36.36     37.31 o 
  -4  10   7     3888.37     3959.61    156.69 o 
  -3  10   7       12.51       22.93     26.92 o 
  -2  10   7      362.15      457.83     57.16 o 
  -1  10   7      909.83      960.59     77.93 o 
   0  10   7        5.79       12.38     26.71 o 
   1  10   7      268.46      220.12     52.01 o 
   2  10   7        4.01      -19.31     38.11 o 
   3  10   7       31.38       98.94     54.74 o 
   4  10   7       13.48       35.43     46.79 o 
   5  10   7      425.26      414.66     87.83 o 
   6  10   7      309.25      244.97    100.69 o 
   7  10   7     1228.15     1225.80    124.56 o 
   8  10   7      679.30      574.80     91.25 o 
   9  10   7       62.52      110.77     58.87 o 
  10  10   7      207.06      223.91     83.05 o 
  11  10   7        1.58      -21.24     62.39 o 
  12  10   7       94.76       60.82     88.53 o 
  13  10   7        3.70       45.39     92.90 o 
  14  10   7       45.45       45.30     95.30 o 
 -17  11   7       73.92       59.20    107.92 o 
 -16  11   7       59.16      102.95    102.73 o 
 -15  11   7        2.70       22.00     71.59 o 
 -14  11   7      159.48      215.90     92.03 o 
 -13  11   7      119.29      153.87     82.00 o 
 -12  11   7      481.98      710.09    130.31 o 
 -11  11   7       52.40       -2.25     45.80 o 
 -10  11   7     1324.50     1362.89    134.12 o 
  -9  11   7      190.13      142.11     58.22 o 
  -8  11   7       11.09       42.08     52.79 o 
  -7  11   7      520.72      506.81     80.08 o 
  -6  11   7      132.01      104.50     45.99 o 
  -5  11   7        1.59      -15.45     33.26 o 
  -4  11   7       73.41       34.95     40.22 o 
  -3  11   7       59.17       60.15     38.82 o 
  -2  11   7      256.19      285.36     49.04 o 
  -1  11   7      444.33      401.51     55.38 o 
   0  11   7      227.19      271.07     55.56 o 
   1  11   7        0.00      -44.00     29.33 o 
   2  11   7       89.42       49.05     50.45 o 
   3  11   7       42.06       73.18     53.52 o 
   4  11   7       81.59       51.55     51.56 o 
   5  11   7       11.23        5.91     47.49 o 
   6  11   7      116.09      116.61     63.20 o 
   7  11   7        7.38       11.10     53.74 o 
   8  11   7       43.34       54.63     62.82 o 
   9  11   7        0.02       13.68     48.91 o 
  10  11   7       17.37       12.67     59.12 o 
  11  11   7        6.08       11.19     84.59 o 
  12  11   7        1.18        8.83     80.80 o 
  13  11   7       11.32       -1.35     81.93 o 
 -16  12   7       96.15      161.26    116.15 o 
 -15  12   7      286.07      303.72    107.17 o 
 -14  12   7       61.58       67.72     70.31 o 
 -13  12   7      299.96      316.29    102.38 o 
 -12  12   7       51.09       13.23     55.12 o 
 -11  12   7        0.20       -8.32     53.41 o 
 -10  12   7      622.89      712.80    103.01 o 
  -9  12   7       53.26       52.33     48.55 o 
  -8  12   7       10.50      -14.78     41.64 o 
  -7  12   7      130.82      240.77     78.02 o 
  -6  12   7       87.98       61.45     45.32 o 
  -5  12   7      362.15      302.15     66.20 o 
  -4  12   7       89.05      119.56     48.21 o 
  -3  12   7        1.68      -19.17     32.28 o 
  -2  12   7       14.83       60.31     49.86 o 
  -1  12   7       13.88        7.27     33.97 o 
   0  12   7        2.46       14.14     35.39 o 
   1  12   7      234.81      189.85     52.72 o 
   2  12   7      254.52      223.03     69.60 o 
   3  12   7      535.56      486.24     94.30 o 
   4  12   7       36.54       51.17     52.57 o 
   5  12   7       18.12       67.63     59.64 o 
   6  12   7      214.15      241.64     80.30 o 
   7  12   7       52.70       51.17     60.46 o 
   8  12   7       27.47       16.58     57.02 o 
   9  12   7       17.61       49.36     65.10 o 
  10  12   7       33.91       37.99     68.39 o 
  11  12   7      601.56      452.13    140.78 o 
  12  12   7        4.14      -34.13     78.31 o 
  13  12   7       72.00       68.82    103.73 o 
 -16  13   7        7.47      -51.28     66.42 o 
 -15  13   7       20.56        8.61     72.40 o 
 -14  13   7       39.66       16.15     70.03 o 
 -13  13   7       70.04       68.98     73.16 o 
 -12  13   7      215.53      225.27     88.09 o 
 -11  13   7       30.04        9.13     58.66 o 
 -10  13   7      399.91      338.78     95.26 o 
  -9  13   7        7.98       10.68     44.78 o 
  -8  13   7       16.23       49.08     49.18 o 
  -7  13   7      104.28       -2.39     49.72 o 
  -6  13   7      388.14      366.89     72.99 o 
  -5  13   7       83.02       33.00     43.45 o 
  -4  13   7      299.16      217.25     57.76 o 
  -3  13   7      431.08      419.93     86.58 o 
  -2  13   7       13.84       17.68     47.16 o 
  -1  13   7       91.95       50.21     52.50 o 
   0  13   7      191.75      207.47     58.09 o 
   1  13   7      885.44      867.29     97.11 o 
   2  13   7        7.28        0.81     50.31 o 
   3  13   7      176.20      150.11     65.64 o 
   4  13   7       56.99       58.73     59.76 o 
   5  13   7      388.36      375.24     94.09 o 
   6  13   7      525.08      448.07    101.06 o 
   7  13   7      119.69       62.46     65.19 o 
   8  13   7        0.01      -30.48     56.37 o 
   9  13   7       43.52       10.68     59.58 o 
  10  13   7      206.71      217.28     91.88 o 
  11  13   7      113.56      184.21    113.65 o 
  12  13   7        7.89       53.19    100.47 o 
 -15  14   7       12.34       -7.85     74.04 o 
 -14  14   7       39.92        7.15     69.32 o 
 -13  14   7      418.29      462.26    120.17 o 
 -12  14   7        1.63       21.36     63.40 o 
 -11  14   7        2.37      -10.96     58.67 o 
 -10  14   7       23.94       38.79     64.53 o 
  -9  14   7       72.84       15.24     59.25 o 
  -8  14   7      184.13      245.33     83.47 o 
  -7  14   7      152.88      139.02     68.62 o 
  -6  14   7       19.93      -18.75     38.51 o 
  -5  14   7       27.87       40.05     46.33 o 
  -4  14   7      447.10      469.16     95.68 o 
  -3  14   7       10.98       20.77     51.08 o 
  -2  14   7       86.20       57.51     56.08 o 
  -1  14   7      393.37      342.34     82.34 o 
   0  14   7      319.39      261.46     64.04 o 
   1  14   7     1033.93     1023.59    129.07 o 
   2  14   7      258.96      251.40     76.77 o 
   3  14   7      765.77      908.04    127.58 o 
   4  14   7       21.03       56.29     62.89 o 
   5  14   7       27.44       -4.53     53.84 o 
   6  14   7      975.79      823.93    132.30 o 
   7  14   7      496.17      371.22     99.75 o 
   8  14   7       28.12       33.34     66.79 o 
   9  14   7        1.80        0.31     61.31 o 
  10  14   7      217.15       93.69     81.35 o 
  11  14   7      183.10      229.08    117.65 o 
  12  14   7       53.97       82.44    107.68 o 
 -14  15   7      482.12      350.46    119.19 o 
 -13  15   7       51.79        9.02     72.90 o 
 -12  15   7       97.44       86.72     76.14 o 
 -11  15   7      162.75      143.49     79.44 o 
 -10  15   7        1.63       15.69     59.21 o 
  -9  15   7       88.78      158.00     76.39 o 
  -8  15   7       11.73       10.76     56.79 o 
  -7  15   7       21.31      -24.04     63.35 o 
  -6  15   7      430.05      303.69     70.74 o 
  -5  15   7      139.44      123.50     68.19 o 
  -4  15   7       44.80       63.20     59.34 o 
  -3  15   7       88.13       56.99     58.34 o 
  -2  15   7       10.16       -5.32     54.17 o 
  -1  15   7      113.64       62.45     59.01 o 
   0  15   7      158.49      128.62     65.19 o 
   1  15   7       31.31       33.27     52.41 o 
   2  15   7      338.00      247.71     81.17 o 
   3  15   7       11.97      -28.02     51.01 o 
   4  15   7      570.34      575.11    111.32 o 
   5  15   7      391.38      316.23     93.27 o 
   6  15   7      145.24      225.09     84.41 o 
   7  15   7        3.13       33.80     66.58 o 
   8  15   7        0.03       11.89     63.49 o 
   9  15   7       22.25       41.39     67.24 o 
  10  15   7      143.23       83.66     80.08 o 
  11  15   7        0.65       11.94     95.39 o 
 -13  16   7      129.61       68.80     78.02 o 
 -12  16   7       87.48       45.87     74.56 o 
 -11  16   7        0.45      -19.45     64.77 o 
 -10  16   7       20.73       30.60     65.70 o 
  -9  16   7       64.53       72.25     69.31 o 
  -8  16   7      216.73      183.84     81.35 o 
  -7  16   7      618.07      654.09    153.72 o 
  -6  16   7        2.30      -21.38     64.67 o 
  -5  16   7      146.80       98.73     65.37 o 
  -4  16   7      843.24      798.58    125.19 o 
  -3  16   7       43.27       74.92     62.52 o 
  -2  16   7      288.20      279.27     85.01 o 
  -1  16   7     1294.63     1323.62    154.26 o 
   0  16   7      112.78      119.23     68.91 o 
   1  16   7     1579.82     2048.10    241.11 o 
   2  16   7      528.33      429.14     97.13 o 
   3  16   7      434.77      494.18    104.21 o 
   4  16   7       99.80       38.32     67.28 o 
   5  16   7       17.84      -12.03     58.59 o 
   6  16   7       71.91       36.91     65.44 o 
   7  16   7        9.44      -28.05     58.27 o 
   8  16   7       32.42      -25.70     62.05 o 
   9  16   7      107.49       61.03     80.84 o 
  10  16   7       26.72       72.35     80.75 o 
 -12  17   7       73.99      158.34     88.64 o 
 -11  17   7        0.83      -55.78     60.96 o 
 -10  17   7      173.62      196.36     93.25 o 
  -9  17   7       10.00       20.11     58.86 o 
  -8  17   7      132.74      244.75     90.96 o 
  -7  17   7       42.04       16.10     77.86 o 
  -6  17   7       61.53        5.98     75.29 o 
  -5  17   7        1.06        6.26     76.60 o 
  -4  17   7       11.75       -5.05     56.15 o 
  -3  17   7      192.11      220.28     79.00 o 
  -2  17   7      302.37      276.40     86.16 o 
  -1  17   7      475.48      446.94    104.84 o 
   0  17   7        0.17       -5.32     75.45 o 
   1  17   7     1114.99     1331.56    206.59 o 
   2  17   7       63.22       -6.20     72.82 o 
   3  17   7       13.38        2.09     56.71 o 
   4  17   7      355.61      351.68    100.99 o 
   5  17   7       89.12      118.54     78.98 o 
   6  17   7      215.16      136.86     82.05 o 
   7  17   7      130.39       99.74     76.61 o 
   8  17   7        0.26       52.71     72.27 o 
   9  17   7        0.33      -14.41     72.23 o 
 -11  18   7      121.23       85.11     84.88 o 
 -10  18   7        0.09       -4.13     71.57 o 
  -9  18   7       34.18      -26.49     65.53 o 
  -8  18   7        7.31        8.84     76.49 o 
  -7  18   7       76.57       38.51     78.70 o 
  -6  18   7      123.36      267.42    119.25 o 
  -5  18   7        3.08       32.28     85.06 o 
  -4  18   7       30.20       25.03     82.44 o 
  -3  18   7       28.60      -20.98     71.78 o 
  -2  18   7      643.84      597.05    119.94 o 
  -1  18   7        6.98       22.52     63.51 o 
   0  18   7        1.95        5.52     74.25 o 
   1  18   7       13.35       33.06     86.45 o 
   2  18   7      255.31      312.21    124.29 o 
   3  18   7      294.19      286.06    124.73 o 
   4  18   7      242.05      306.33     98.41 o 
   5  18   7       71.62       65.45     71.74 o 
   6  18   7      256.19      272.67     98.03 o 
   7  18   7       22.84       35.57     77.00 o 
   8  18   7        4.15       27.50     78.07 o 
 -10  19   7       10.37       28.42     96.82 o 
  -9  19   7       10.29      -15.21     83.15 o 
  -8  19   7       15.46       51.99     93.94 o 
  -7  19   7        2.67      -37.94     74.96 o 
  -6  19   7       36.85       -1.04     85.35 o 
  -5  19   7      180.02      177.70    107.23 o 
  -4  19   7       40.54       31.03     83.36 o 
  -3  19   7       12.52      -61.77     73.23 o 
  -2  19   7        0.91       23.10     81.31 o 
  -1  19   7       93.21       31.66     66.32 o 
   0  19   7      248.93      264.90    115.38 o 
   1  19   7        2.23        8.23     79.81 o 
   2  19   7        0.95       77.96     90.47 o 
   3  19   7       50.64      -18.07     83.91 o 
   4  19   7       75.71       93.21    103.54 o 
   5  19   7        2.40      -42.84     59.75 o 
   6  19   7        0.49      -35.34     65.15 o 
   7  19   7      236.94       93.84     84.96 o 
  -8  20   7       16.03        7.48     94.36 o 
  -7  20   7        2.15      -30.31     85.22 o 
  -6  20   7      124.54       91.38    102.19 o 
  -5  20   7       16.50      -36.31     79.27 o 
  -4  20   7       30.59       60.47     89.00 o 
  -3  20   7       20.88       15.51     83.42 o 
  -2  20   7        0.01       -6.10     77.05 o 
  -1  20   7      178.92       12.05    144.55 o 
   0  20   7        0.01      -44.45     77.77 o 
   1  20   7       33.77        3.07     86.20 o 
   2  20   7       18.56       68.63     92.80 o 
   3  20   7        0.40      -17.34     83.50 o 
   4  20   7       12.00       18.09     97.24 o 
   5  20   7      109.38       84.77    107.70 o 
  -6  21   7       17.05      -10.98     89.14 o 
  -5  21   7       72.81       95.97    105.92 o 
  -4  21   7       12.49      -48.79     90.29 o 
  -3  21   7        2.22      -54.71     82.19 o 
  -2  21   7       10.83       19.63     91.13 o 
  -1  21   7        0.14       43.36    146.96 o 
   0  21   7       32.68      -71.07    130.09 o 
   1  21   7       43.09      244.53    173.46 o 
   2  21   7        7.10      -24.47     92.43 o 
   3  21   7       29.61       -0.71     94.97 o 
 -19   0   8        0.34       78.30    137.32 o 
 -18   0   8       69.30       61.43    122.87 o 
 -17   0   8        9.20      -15.66     95.16 o 
 -16   0   8       38.09      -32.52     92.75 o 
 -15   0   8      679.92      480.63    195.14 o 
 -14   0   8      650.15      938.37    237.30 o 
 -13   0   8        0.05       98.78     99.98 o 
 -12   0   8       34.18       16.86     81.91 o 
 -11   0   8      337.28      143.35    113.23 o 
 -10   0   8      491.74      609.52    175.87 o 
  -9   0   8      177.79      342.10    132.50 o 
  -8   0   8     8782.66     9300.59    489.06 o 
  -7   0   8      651.01      440.88    137.32 o 
  -6   0   8       14.02       -1.20     55.41 o 
  -5   0   8     1038.07     1186.51    198.76 o 
  -4   0   8      338.19      352.94    114.44 o 
  -3   0   8      213.01      245.73     98.78 o 
  -2   0   8     3862.27     3778.38    191.28 o 
  -1   0   8       56.48       82.27     37.60 o 
   0   0   8     4200.63     4040.54    150.73 o 
   1   0   8     4457.16     4648.58    156.97 o 
   2   0   8    19892.44    20350.75    313.65 o 
   3   0   8      759.64      798.67     73.56 o 
   4   0   8      274.36      274.30     53.58 o 
   5   0   8      269.25      231.53     77.77 o 
   6   0   8        9.26       -7.89     46.88 o 
   7   0   8      151.49      299.47     92.41 o 
   8   0   8      313.52      349.07    103.59 o 
   9   0   8      746.35      958.11    152.97 o 
  10   0   8        1.70      -26.27     56.64 o 
  11   0   8      316.98      302.14    109.01 o 
  12   0   8       74.84       64.84     77.68 o 
  13   0   8       82.10      138.53    149.37 o 
  14   0   8      475.41      332.46    184.30 o 
  15   0   8      192.37       67.46    142.14 o 
 -19   1   8       17.44       49.12     88.27 o 
 -18   1   8        6.87        6.21     76.91 o 
 -17   1   8       72.50       59.73     75.24 o 
 -16   1   8       31.05       50.67     75.29 o 
 -15   1   8       16.90       22.32     63.46 o 
 -14   1   8       16.32       38.31     70.24 o 
 -13   1   8      112.36        2.95     62.60 o 
 -12   1   8      417.90      498.31    120.87 o 
 -11   1   8      206.81      186.78     79.56 o 
 -10   1   8       34.60       -8.59     44.42 o 
  -9   1   8      362.00      466.15    104.76 o 
  -8   1   8      174.88      229.00     75.25 o 
  -7   1   8      252.59      297.77     82.50 o 
  -6   1   8     1314.67     1490.55    163.21 o 
  -5   1   8       93.67      142.86     58.43 o 
  -4   1   8      522.35      545.13     79.29 o 
  -3   1   8     1504.33     1601.75     90.94 o 
  -2   1   8       89.76      104.57     32.32 o 
  -1   1   8      345.80      393.91     50.86 o 
   0   1   8     1574.37     1705.29     82.87 o 
   1   1   8     4739.33     4871.09    133.41 o 
   2   1   8     2316.96     2286.39     94.08 o 
   3   1   8    20266.91    20407.81    264.06 o 
   4   1   8     1824.73     2034.82     89.08 o 
   5   1   8     4393.15     4262.50    163.67 o 
   6   1   8      172.12      135.90     50.12 o 
   7   1   8       16.98        5.80     37.40 o 
   8   1   8        1.88       -5.47     39.55 o 
   9   1   8     1171.91     1110.86    118.62 o 
  10   1   8       46.41       44.58     47.03 o 
  11   1   8       36.36       55.39     51.68 o 
  12   1   8       28.50       11.48     61.50 o 
  13   1   8       33.39        9.40     63.70 o 
  14   1   8        3.21      -47.03     79.47 o 
  15   1   8      157.84      162.85    113.17 o 
 -19   2   8       22.96       42.11     88.53 o 
 -18   2   8        0.61       -3.79     73.51 o 
 -17   2   8      342.75      407.26    135.42 o 
 -16   2   8       29.41      -16.28     69.95 o 
 -15   2   8      182.21      205.57     95.51 o 
 -14   2   8       30.60       96.37     81.77 o 
 -13   2   8       85.58       99.64     78.97 o 
 -12   2   8       28.24      -24.20     48.07 o 
 -11   2   8      166.30      194.35     81.29 o 
 -10   2   8       61.09      168.64     76.62 o 
  -9   2   8        0.99      -32.59     38.19 o 
  -8   2   8        0.03      -15.55     36.08 o 
  -7   2   8      956.82      991.80    139.11 o 
  -6   2   8     1464.33     1550.74    142.63 o 
  -5   2   8        0.38       14.06     33.15 o 
  -4   2   8      132.30       83.37     44.31 o 
  -3   2   8     4597.09     4975.57    153.94 o 
  -2   2   8     1307.78     1588.25     92.53 o 
  -1   2   8      573.01      630.24     63.01 o 
   0   2   8        7.35       18.63     25.93 o 
   1   2   8      146.53      147.04     35.79 o 
   2   2   8      364.48      394.68     51.69 o 
   3   2   8      883.58      942.59     72.48 o 
   4   2   8      694.52      776.42     69.19 o 
   5   2   8     1136.98     1153.29     81.37 o 
   6   2   8       91.66       84.41     42.33 o 
   7   2   8        0.77      -21.63     33.25 o 
   8   2   8      145.55      145.60     53.40 o 
   9   2   8      198.79      205.21     60.71 o 
  10   2   8      257.76      283.00     84.00 o 
  11   2   8        0.73       -8.42     53.09 o 
  12   2   8      235.67      222.50     83.55 o 
  13   2   8       30.97       55.58     64.41 o 
  14   2   8      248.50      232.00     91.72 o 
  15   2   8      172.00      116.11    112.01 o 
 -19   3   8       23.55       70.77     92.92 o 
 -18   3   8       20.08       42.26     82.29 o 
 -17   3   8        0.00      -26.16     73.67 o 
 -16   3   8      187.82       53.67     77.70 o 
 -15   3   8        0.83      -59.82     51.90 o 
 -14   3   8       39.88       -2.70     63.05 o 
 -13   3   8        0.77       30.56     64.47 o 
 -12   3   8      275.32      194.55     88.55 o 
 -11   3   8      105.96      102.61     68.76 o 
 -10   3   8       48.40       56.85     59.68 o 
  -9   3   8       21.44      -23.42     42.16 o 
  -8   3   8       22.10       26.53     38.86 o 
  -7   3   8      844.86      797.14    100.86 o 
  -6   3   8       14.70      -11.55     33.43 o 
  -5   3   8      444.76      568.02     83.19 o 
  -4   3   8       37.74       18.48     29.26 o 
  -3   3   8      670.96      673.38     71.11 o 
  -2   3   8      254.66      213.87     45.64 o 
  -1   3   8      386.02      419.44     58.46 o 
   0   3   8       76.98       56.10     31.22 o 
   1   3   8      133.09      125.03     35.07 o 
   2   3   8      767.67      776.98     69.73 o 
   3   3   8      268.93      339.60     51.11 o 
   4   3   8      145.80      177.13     41.31 o 
   5   3   8        6.79       -0.81     28.37 o 
   6   3   8        1.29      -29.32     32.44 o 
   7   3   8        1.41       11.00     38.83 o 
   8   3   8      140.75      177.09     55.37 o 
   9   3   8      405.96      341.84     89.24 o 
  10   3   8      510.01      399.79    125.52 o 
  11   3   8       23.13       42.10     60.54 o 
  12   3   8      128.14       79.07     66.40 o 
  13   3   8        0.07      -18.92     58.92 o 
  14   3   8        7.71      -18.68     63.70 o 
  15   3   8      184.94      185.36     94.97 o 
 -18   4   8      250.93      203.00    112.30 o 
 -17   4   8      102.35      104.13     93.77 o 
 -16   4   8      429.38      274.11    113.90 o 
 -15   4   8       27.65       26.73     71.49 o 
 -14   4   8      100.22       38.10     74.05 o 
 -13   4   8       13.08       25.84     61.64 o 
 -12   4   8      200.02      256.55     92.41 o 
 -11   4   8      148.09      153.38     74.90 o 
 -10   4   8      426.55      328.77     97.78 o 
  -9   4   8      162.95      204.48     64.80 o 
  -8   4   8      103.66       62.34     44.79 o 
  -7   4   8      217.94      292.43     68.60 o 
  -6   4   8       37.53       39.31     38.14 o 
  -5   4   8     1015.07     1044.38    111.12 o 
  -4   4   8      339.04      493.13     63.86 o 
  -3   4   8       89.80       98.13     37.82 o 
  -2   4   8      335.45      320.52     53.68 o 
  -1   4   8      117.84       74.70     34.91 o 
   0   4   8     8658.77     9319.95    188.95 o 
   1   4   8     2681.85     3096.55    112.31 o 
   2   4   8      715.76      637.79     65.10 o 
   3   4   8        0.09      -16.92     25.23 o 
   4   4   8     1395.35     1571.58     91.46 o 
   5   4   8      174.43      180.07     43.34 o 
   6   4   8      236.99      209.98     46.56 o 
   7   4   8      263.29      198.61     54.88 o 
   8   4   8       40.46      -10.12     44.97 o 
   9   4   8      738.97      846.35    125.37 o 
  10   4   8      368.47      232.55     83.21 o 
  11   4   8       25.77       32.13     60.49 o 
  12   4   8        1.81       34.60     62.74 o 
  13   4   8        2.20      -11.01     58.88 o 
  14   4   8       67.19       40.08     74.42 o 
  15   4   8       12.82       17.27     78.44 o 
 -18   5   8       13.95      -28.63     80.05 o 
 -17   5   8      125.48      101.48     95.04 o 
 -16   5   8       13.83       49.41     78.13 o 
 -15   5   8       26.53       54.48     73.38 o 
 -14   5   8       44.05        7.23     66.53 o 
 -13   5   8      215.58      148.34     85.16 o 
 -12   5   8       10.72       17.16     54.37 o 
 -11   5   8       41.68       57.15     66.50 o 
 -10   5   8        8.94       41.19     46.20 o 
  -9   5   8      188.68      300.05     74.38 o 
  -8   5   8       11.70       -2.71     36.01 o 
  -7   5   8      480.53      462.47     83.54 o 
  -6   5   8       18.04        8.30     37.57 o 
  -5   5   8       90.19       43.43     39.60 o 
  -4   5   8       85.27       73.19     34.93 o 
  -3   5   8       62.64       38.29     32.09 o 
  -2   5   8       47.53       60.49     34.86 o 
  -1   5   8      100.24      132.77     39.76 o 
   0   5   8      522.18      496.79     64.05 o 
   1   5   8       56.27       80.61     27.87 o 
   2   5   8      230.74      309.73     49.45 o 
   3   5   8      359.61      410.44     55.92 o 
   4   5   8        1.73       -9.95     28.46 o 
   5   5   8      187.86      133.62     41.85 o 
   6   5   8        0.00       12.98     37.43 o 
   7   5   8        6.96       -9.66     46.34 o 
   8   5   8       39.51       11.38     48.60 o 
   9   5   8       14.06       -7.13     50.15 o 
  10   5   8      476.48      435.46    103.42 o 
  11   5   8       71.36      100.92     71.22 o 
  12   5   8       13.23       25.70     64.33 o 
  13   5   8        9.52      -56.49     57.05 o 
  14   5   8       67.91        3.23     66.68 o 
  15   5   8       26.30       78.59     86.40 o 
 -18   6   8       28.49       32.78     89.62 o 
 -17   6   8       26.87      -16.85     74.96 o 
 -16   6   8        0.11      -53.56     66.86 o 
 -15   6   8       36.87       42.74     72.16 o 
 -14   6   8       19.67       54.95     76.70 o 
 -13   6   8        2.72      -16.03     62.57 o 
 -12   6   8        5.65      -22.20     53.68 o 
 -11   6   8      938.45      917.12    128.71 o 
 -10   6   8       49.68        2.01     44.56 o 
  -9   6   8       25.35        0.74     41.16 o 
  -8   6   8       72.95       35.13     45.07 o 
  -7   6   8      415.82      388.78     78.66 o 
  -6   6   8       40.29       63.30     45.15 o 
  -5   6   8       99.00       79.96     35.14 o 
  -4   6   8       57.30      102.54     37.62 o 
  -3   6   8      233.13      239.35     50.04 o 
  -2   6   8      868.70     1051.68     89.59 o 
  -1   6   8     2008.85     2208.64    108.18 o 
   0   6   8       77.12      102.49     32.38 o 
   1   6   8       32.27        0.91     23.92 o 
   2   6   8        6.39       19.95     29.66 o 
   3   6   8      254.42      201.97     44.78 o 
   4   6   8      157.75      170.90     42.99 o 
   5   6   8      105.84      132.61     50.55 o 
   6   6   8      246.45      173.29     55.72 o 
   7   6   8       63.01       37.30     52.71 o 
   8   6   8        2.18      -17.66     47.04 o 
   9   6   8       84.68       34.89     56.82 o 
  10   6   8      696.35      574.40    113.78 o 
  11   6   8       48.10       29.36     57.73 o 
  12   6   8       16.21       30.95     64.15 o 
  13   6   8       12.80      -29.24     62.01 o 
  14   6   8        8.30       21.66     67.29 o 
 -18   7   8        6.54      -50.59    107.21 o 
 -17   7   8       16.07       66.25    137.32 o 
 -16   7   8        7.90       -5.93     77.45 o 
 -15   7   8       40.61       -3.41     69.29 o 
 -14   7   8        5.46       26.64     71.44 o 
 -13   7   8      961.43     1242.52    212.61 o 
 -12   7   8      207.25      173.43     72.90 o 
 -11   7   8       36.73       69.70     61.65 o 
 -10   7   8      102.09      164.15     67.54 o 
  -9   7   8        0.05        2.11     41.66 o 
  -8   7   8      128.35       76.90     50.05 o 
  -7   7   8       55.25       57.78     48.59 o 
  -6   7   8       35.64       39.44     43.28 o 
  -5   7   8      842.35      903.36     83.71 o 
  -4   7   8       71.09       21.44     30.07 o 
  -3   7   8      195.60      195.15     47.55 o 
  -2   7   8     1415.94     1466.90     82.18 o 
  -1   7   8     2746.73     3007.80    109.66 o 
   0   7   8        0.41        6.03     24.51 o 
   1   7   8     1541.56     1742.11     84.45 o 
   2   7   8      520.02      484.89     65.61 o 
   3   7   8       49.73       41.98     32.69 o 
   4   7   8      822.43      837.66     93.22 o 
   5   7   8     1033.68     1091.26    108.21 o 
   6   7   8       28.95       34.01     43.47 o 
   7   7   8      173.92      226.72     62.83 o 
   8   7   8       57.37       13.17     54.03 o 
   9   7   8      568.34      457.04    103.14 o 
  10   7   8        3.00        3.27     58.05 o 
  11   7   8      281.45      323.71     98.75 o 
  12   7   8      181.26      164.84     85.75 o 
  13   7   8        3.10       -5.81     60.42 o 
  14   7   8       31.80       40.76     76.93 o 
 -17   8   8        0.50        2.41    113.23 o 
 -16   8   8        4.86       34.93    118.05 o 
 -15   8   8       38.33       41.83     74.95 o 
 -14   8   8       10.38      -13.54     69.23 o 
 -13   8   8        4.58        1.10     56.88 o 
 -12   8   8       15.24       34.78     52.12 o 
 -11   8   8       17.38       -4.66     49.67 o 
 -10   8   8       49.39       81.56     60.72 o 
  -9   8   8        2.07       34.47     51.66 o 
  -8   8   8       11.83        0.88     40.89 o 
  -7   8   8        0.00      -11.71     40.61 o 
  -6   8   8      125.77      144.19     57.00 o 
  -5   8   8        5.60      -28.18     33.45 o 
  -4   8   8      439.14      398.44     54.90 o 
  -3   8   8     2651.57     2753.20    109.63 o 
  -2   8   8     2825.43     2800.87    109.91 o 
  -1   8   8      259.81      200.09     41.74 o 
   0   8   8      687.97      655.04     64.76 o 
   1   8   8       33.21       19.54     28.07 o 
   2   8   8     1238.02     1221.54    125.34 o 
   3   8   8        5.85       36.80     45.43 o 
   4   8   8      134.64      119.19     50.31 o 
   5   8   8       53.52       19.92     41.44 o 
   6   8   8       74.06       90.33     49.59 o 
   7   8   8      785.64      897.12    106.06 o 
   8   8   8     1081.15      996.84    138.63 o 
   9   8   8      611.73      646.55    116.44 o 
  10   8   8      777.60      826.51    133.71 o 
  11   8   8      310.75      266.66     89.87 o 
  12   8   8       52.66        8.02     68.60 o 
  13   8   8       52.55      -37.06     65.81 o 
  14   8   8        1.97      -74.03     76.23 o 
 -17   9   8      128.71       97.15    106.00 o 
 -16   9   8        4.06       56.55     89.95 o 
 -15   9   8        8.94      -23.42     79.30 o 
 -14   9   8      229.95       86.29     74.30 o 
 -13   9   8      667.85      637.58    105.28 o 
 -12   9   8      131.13      307.07     90.00 o 
 -11   9   8       12.73       10.70     54.76 o 
 -10   9   8       22.13       78.14     62.08 o 
  -9   9   8       95.94       74.55     55.85 o 
  -8   9   8      399.24      352.30     72.24 o 
  -7   9   8       25.98       22.10     36.50 o 
  -6   9   8      134.96      109.09     48.27 o 
  -5   9   8       37.78       50.68     39.85 o 
  -4   9   8      594.62      617.78     80.84 o 
  -3   9   8      275.18      312.17     49.84 o 
  -2   9   8        3.12        6.45     27.62 o 
  -1   9   8      111.85       88.53     34.04 o 
   0   9   8      800.09      897.56     75.39 o 
   1   9   8      606.13      641.86     75.53 o 
   2   9   8       85.18      124.35     55.96 o 
   3   9   8       55.50       45.09     48.20 o 
   4   9   8      148.15      149.58     62.70 o 
   5   9   8      920.32      825.62    116.30 o 
   6   9   8       72.27      167.78     60.63 o 
   7   9   8       35.85       15.33     46.61 o 
   8   9   8       20.48        2.15     46.65 o 
   9   9   8        0.10      -15.58     56.61 o 
  10   9   8      100.90      111.63     74.59 o 
  11   9   8      239.75      284.88     93.89 o 
  12   9   8        8.84       -8.12     59.68 o 
  13   9   8      166.65      220.07    124.00 o 
  14   9   8       91.82       56.64    102.57 o 
 -17  10   8      314.47      203.71    132.48 o 
 -16  10   8       59.65       34.64     88.28 o 
 -15  10   8      176.84      142.72    103.01 o 
 -14  10   8       29.42       -4.90     59.63 o 
 -13  10   8      131.79      180.52     69.42 o 
 -12  10   8       81.17       86.23     57.87 o 
 -11  10   8      730.81      625.37    107.05 o 
 -10  10   8       54.84       18.87     44.89 o 
  -9  10   8     5063.01     4897.27    203.78 o 
  -8  10   8       17.12      -11.47     37.50 o 
  -7  10   8       83.86       42.89     43.87 o 
  -6  10   8      120.94      104.83     47.37 o 
  -5  10   8      628.63      590.73     82.24 o 
  -4  10   8       15.02       40.25     39.74 o 
  -3  10   8       47.01       89.30     43.55 o 
  -2  10   8      210.65      254.16     48.29 o 
  -1  10   8      463.72      437.49     57.62 o 
   0  10   8        5.15       12.34     33.75 o 
   1  10   8      564.05      557.65     92.95 o 
   2  10   8       19.16       69.14     50.90 o 
   3  10   8      177.58       95.77     55.29 o 
   4  10   8       36.45       37.56     49.62 o 
   5  10   8       31.56       22.46     50.06 o 
   6  10   8      152.70       66.03     59.78 o 
   7  10   8      200.37      203.27     66.01 o 
   8  10   8        0.13       10.57     44.23 o 
   9  10   8      633.69      556.45    115.40 o 
  10  10   8      152.27      147.64     76.72 o 
  11  10   8       19.20        9.81     62.09 o 
  12  10   8      114.85      186.67    108.40 o 
  13  10   8      186.31      167.99    119.24 o 
 -16  11   8       74.48       46.81     91.76 o 
 -15  11   8       51.21        9.44     66.02 o 
 -14  11   8      513.30      356.98    107.21 o 
 -13  11   8       85.29      142.73     78.47 o 
 -12  11   8      451.21      432.35     90.21 o 
 -11  11   8        1.83      -18.16     44.72 o 
 -10  11   8        3.74        6.89     44.07 o 
  -9  11   8      202.51      356.13     79.05 o 
  -8  11   8      140.06       75.43     51.18 o 
  -7  11   8        2.75      -32.95     38.27 o 
  -6  11   8      204.44      171.96     56.36 o 
  -5  11   8      132.25      118.22     50.63 o 
  -4  11   8      332.95      254.41     61.41 o 
  -3  11   8      222.54      147.51     51.47 o 
  -2  11   8     1256.22     1128.83     89.63 o 
  -1  11   8        0.34       -1.70     32.41 o 
   0  11   8       54.29       71.06     41.65 o 
   1  11   8      197.24      184.42     65.17 o 
   2  11   8        5.31       11.24     46.94 o 
   3  11   8        5.86       -0.24     46.48 o 
   4  11   8        7.56        2.61     46.90 o 
   5  11   8       18.63       10.00     49.73 o 
   6  11   8       13.18        2.91     52.85 o 
   7  11   8      135.70      182.84     74.96 o 
   8  11   8      195.26      229.55     82.16 o 
   9  11   8      200.71      115.64     73.01 o 
  10  11   8        2.36        2.19     64.48 o 
  11  11   8       73.96      161.51    100.91 o 
  12  11   8      136.45       34.10     93.16 o 
  13  11   8       18.71       32.44     86.77 o 
 -16  12   8       18.01       71.84    102.19 o 
 -15  12   8       70.84       11.23     71.59 o 
 -14  12   8       10.24       -8.18     59.86 o 
 -13  12   8       29.88       49.16     63.75 o 
 -12  12   8       99.93       22.45     63.34 o 
 -11  12   8        0.15        5.44     50.77 o 
 -10  12   8       12.28      -19.39     43.79 o 
  -9  12   8       34.27      108.50     55.55 o 
  -8  12   8       25.99       30.91     49.29 o 
  -7  12   8       53.61       97.38     53.72 o 
  -6  12   8       13.92       33.59     44.02 o 
  -5  12   8      202.46      233.82     61.22 o 
  -4  12   8      175.12      122.12     51.66 o 
  -3  12   8      227.65      222.49     58.15 o 
  -2  12   8      544.88      524.05     93.78 o 
  -1  12   8      117.16      124.54     49.68 o 
   0  12   8      167.34      112.38     47.88 o 
   1  12   8       20.99       -5.43     44.08 o 
   2  12   8      951.50      921.12    122.80 o 
   3  12   8       62.25       87.95     59.42 o 
   4  12   8      231.58      209.41     77.20 o 
   5  12   8      131.88       80.26     61.98 o 
   6  12   8      152.77      134.73     69.59 o 
   7  12   8      992.03      888.48    134.56 o 
   8  12   8        5.92       44.12     59.76 o 
   9  12   8      115.18       99.49     92.22 o 
  10  12   8       16.99       50.08     83.84 o 
  11  12   8      163.51      160.68    111.89 o 
  12  12   8      267.40      312.25    141.32 o 
 -15  13   8        1.94       33.13     92.84 o 
 -14  13   8      119.22       52.01     92.42 o 
 -13  13   8      146.68      136.44     98.69 o 
 -12  13   8        8.35       25.05     75.52 o 
 -11  13   8       18.20      -18.80     57.04 o 
 -10  13   8      430.11      261.24     88.36 o 
  -9  13   8      405.21      380.50     84.08 o 
  -8  13   8       10.14       -3.32     44.95 o 
  -7  13   8      437.70      278.47     72.16 o 
  -6  13   8      267.16      437.80     80.24 o 
  -5  13   8      311.49      166.22     59.83 o 
  -4  13   8       39.93        1.97     41.47 o 
  -3  13   8      191.98      121.62     62.72 o 
  -2  13   8       77.10       53.35     56.92 o 
  -1  13   8      345.56      344.45     83.42 o 
   0  13   8      138.01       94.48     60.37 o 
   1  13   8      168.51       96.58     57.37 o 
   2  13   8      466.74      521.15    101.04 o 
   3  13   8        8.07       58.24     56.07 o 
   4  13   8      122.94      134.20     69.61 o 
   5  13   8      114.47       82.41     68.71 o 
   6  13   8       27.21       16.86     59.97 o 
   7  13   8        7.36      -31.90     55.25 o 
   8  13   8       23.43       55.14     66.68 o 
   9  13   8       42.17      -17.38     62.78 o 
  10  13   8        1.36      -35.85     61.94 o 
  11  13   8       31.49       15.24     86.78 o 
  12  13   8       15.01      -88.34     86.08 o 
 -14  14   8       14.43      109.62    103.92 o 
 -13  14   8        5.92       -7.49     84.03 o 
 -12  14   8      159.69       14.73     78.79 o 
 -11  14   8       12.12        0.62     61.42 o 
 -10  14   8       13.11       58.27     59.82 o 
  -9  14   8       25.88       28.34     59.71 o 
  -8  14   8        1.56       41.75     49.75 o 
  -7  14   8      112.09      105.66     57.49 o 
  -6  14   8       66.37      124.65     56.87 o 
  -5  14   8      360.92      290.86     86.35 o 
  -4  14   8      141.86      152.07     69.77 o 
  -3  14   8      135.28      104.79     65.01 o 
  -2  14   8       43.42        9.62     52.13 o 
  -1  14   8      162.56      201.78     73.15 o 
   0  14   8      137.73      108.34     86.83 o 
   1  14   8        5.14       39.63     50.77 o 
   2  14   8      333.16      352.61     86.11 o 
   3  14   8       14.12      -11.92     51.37 o 
   4  14   8       92.87       68.65     61.02 o 
   5  14   8      959.58      921.31    141.20 o 
   6  14   8       76.90       30.52     59.55 o 
   7  14   8        1.52       36.19     65.82 o 
   8  14   8       68.01       56.18     70.03 o 
   9  14   8       64.83       48.82     77.67 o 
  10  14   8        3.04       27.17     87.68 o 
  11  14   8       16.92        7.06     88.28 o 
 -14  15   8        4.67      -85.20     80.38 o 
 -13  15   8      173.31      179.20    122.44 o 
 -12  15   8      169.21       65.47     99.48 o 
 -11  15   8       52.33        1.19     78.41 o 
 -10  15   8      208.47      173.26     82.71 o 
  -9  15   8        3.66      -27.87     57.25 o 
  -8  15   8       14.44       30.64     57.25 o 
  -7  15   8        0.19       11.44     48.78 o 
  -6  15   8      162.40      200.57     77.86 o 
  -5  15   8      222.49      273.47     84.38 o 
  -4  15   8      362.87      319.49     86.71 o 
  -3  15   8      290.08      307.55     87.84 o 
  -2  15   8     1414.25     1364.45    154.88 o 
  -1  15   8       52.41       43.61     59.75 o 
   0  15   8       17.47       18.36     72.53 o 
   1  15   8       47.06       22.18     74.09 o 
   2  15   8     3613.82     3606.17    213.67 o 
   3  15   8      646.28      606.78    115.37 o 
   4  15   8      388.19      501.48    109.10 o 
   5  15   8      177.12      102.36     74.18 o 
   6  15   8        0.48       -7.29     59.11 o 
   7  15   8       98.62       31.72     66.27 o 
   8  15   8       61.57       14.36     68.94 o 
   9  15   8        4.20       -0.15     66.88 o 
  10  15   8        0.90        9.36     84.49 o 
 -13  16   8      162.38      168.12    118.58 o 
 -12  16   8       15.07      -61.51     79.94 o 
 -11  16   8      237.24      200.84    107.95 o 
 -10  16   8        6.85        6.13     59.90 o 
  -9  16   8        1.00      -25.16     58.32 o 
  -8  16   8      314.71      286.25     94.85 o 
  -7  16   8       13.13       -7.24     73.12 o 
  -6  16   8       31.49       45.08     60.82 o 
  -5  16   8      116.87       61.64     64.11 o 
  -4  16   8      659.90      829.33    131.14 o 
  -3  16   8      326.40      237.70     82.79 o 
  -2  16   8        2.69       19.11     55.63 o 
  -1  16   8      152.13      224.24    105.90 o 
   0  16   8      158.50      232.78    106.18 o 
   1  16   8      215.07      123.89     88.08 o 
   2  16   8       98.26      148.19     92.92 o 
   3  16   8      106.68       59.19     64.14 o 
   4  16   8       86.61       24.74     60.77 o 
   5  16   8      228.58      144.39     81.95 o 
   6  16   8      315.97      256.52     92.84 o 
   7  16   8      128.30      173.33     85.87 o 
   8  16   8       14.44       32.87     71.80 o 
   9  16   8       18.55      -25.59     66.06 o 
 -12  17   8       54.34       -5.68     86.43 o 
 -11  17   8        0.98       12.97     90.29 o 
 -10  17   8       14.73       51.62     71.23 o 
  -9  17   8        1.19       17.18     86.41 o 
  -8  17   8       14.96       36.94     81.29 o 
  -7  17   8      130.52      105.04    101.83 o 
  -6  17   8      113.77       83.30     88.68 o 
  -5  17   8        3.56       -4.14     67.68 o 
  -4  17   8      242.72      145.40     76.51 o 
  -3  17   8       73.13       24.02     64.23 o 
  -2  17   8      101.88       45.37     66.95 o 
  -1  17   8        7.12      -32.25     73.23 o 
   0  17   8        0.59       22.58     82.41 o 
   1  17   8       24.00      -15.30     74.25 o 
   2  17   8       90.15       54.95     84.36 o 
   3  17   8      296.64      376.47    131.89 o 
   4  17   8       63.12       -6.00     62.50 o 
   5  17   8      197.68      122.09     78.29 o 
   6  17   8      113.76       17.82     69.33 o 
   7  17   8        8.95       36.27     70.98 o 
   8  17   8       19.61       62.52     79.15 o 
 -11  18   8       12.31       75.31    109.25 o 
 -10  18   8        9.74      -45.37     81.12 o 
  -9  18   8       18.32      -43.64     83.36 o 
  -8  18   8        3.83       -9.92     78.62 o 
  -7  18   8      110.93       18.28     77.86 o 
  -6  18   8       34.00      -62.55     70.31 o 
  -5  18   8      342.09      242.77    113.79 o 
  -4  18   8       46.81       62.08     87.68 o 
  -3  18   8        9.64       19.58     61.35 o 
  -2  18   8        0.22       30.65     64.24 o 
  -1  18   8      333.74      374.32    128.58 o 
   0  18   8      202.59       57.90     95.76 o 
   1  18   8        1.01       30.60     84.12 o 
   2  18   8      108.54       57.39     80.75 o 
   3  18   8      103.24      166.10    105.17 o 
   4  18   8       46.32       70.89    101.86 o 
   5  18   8       96.53       74.14     76.17 o 
   6  18   8       58.15       14.12     71.23 o 
   7  18   8       11.10       52.14     79.41 o 
  -9  19   8        0.00      -45.86     86.20 o 
  -8  19   8       49.78       51.77    100.34 o 
  -7  19   8       11.66        9.93     91.98 o 
  -6  19   8      134.13      217.24    113.71 o 
  -5  19   8      162.11      161.26    103.42 o 
  -4  19   8        0.88      -39.49     77.29 o 
  -3  19   8       84.59       36.37     90.71 o 
  -2  19   8       50.69       42.62     87.53 o 
  -1  19   8      225.30      208.12    118.66 o 
   0  19   8       47.85      -25.52     80.69 o 
   1  19   8       13.72      -18.07     89.33 o 
   2  19   8      630.17      749.95    178.38 o 
   3  19   8       36.28        8.92     82.08 o 
   4  19   8        1.08        6.28     88.57 o 
   5  19   8       20.70       -4.11     90.50 o 
  -7  20   8        0.66       63.94    103.73 o 
  -6  20   8        1.68      -13.18     83.46 o 
  -5  20   8        1.78      -26.90     85.60 o 
  -4  20   8        0.82      -20.48     89.85 o 
  -3  20   8        2.08       49.19     92.27 o 
  -2  20   8        3.99       -3.61    128.89 o 
  -1  20   8       74.77       14.45    122.87 o 
   0  20   8       49.30       50.33     91.37 o 
   1  20   8      123.00      109.23    103.88 o 
   2  20   8        5.67       61.88    101.32 o 
   3  20   8        0.03       14.41     95.68 o 
   4  20   8       25.44       15.57     99.23 o 
  -4  21   8       65.54      -32.77     82.50 o 
  -3  21   8        1.52       43.36    128.89 o 
  -2  21   8        5.32       34.93    130.09 o 
  -1  21   8       43.82        6.02    131.30 o 
   0  21   8      201.24      140.94    190.32 o 
 -18   1   9      139.98      148.78    106.46 o 
 -17   1   9       27.02        5.03     71.03 o 
 -16   1   9        0.06       -8.87     69.46 o 
 -15   1   9      151.21      209.69     96.39 o 
 -14   1   9       14.47      -31.84     60.88 o 
 -13   1   9      239.34      142.09     86.08 o 
 -12   1   9       37.54       94.77     75.97 o 
 -11   1   9       23.99       22.10     63.01 o 
 -10   1   9      174.87       96.88     70.27 o 
  -9   1   9       18.40       52.64     58.61 o 
  -8   1   9        0.03      -19.09     45.12 o 
  -7   1   9     1007.36     1162.94    157.01 o 
  -6   1   9      143.07      163.33     68.43 o 
  -5   1   9      971.47     1106.17    143.48 o 
  -4   1   9     1971.29     1781.89    152.29 o 
  -3   1   9      886.77      938.94     88.83 o 
  -2   1   9     1142.46     1087.55     83.72 o 
  -1   1   9     2734.85     2781.96    109.16 o 
   0   1   9      602.41      548.65     62.33 o 
   1   1   9     1174.97     1391.32     89.33 o 
   2   1   9       73.12       94.33     35.79 o 
   3   1   9     3454.79     3283.71    116.78 o 
   4   1   9       28.61       37.32     38.91 o 
   5   1   9      143.52      172.56     54.02 o 
   6   1   9       29.22        0.13     38.54 o 
   7   1   9      771.32      883.11    103.02 o 
   8   1   9       12.15       17.84     44.11 o 
   9   1   9        4.12        0.77     43.01 o 
  10   1   9      114.73       99.39     57.10 o 
  11   1   9        5.06        8.93     55.68 o 
  12   1   9      118.40       65.54     69.05 o 
  13   1   9       21.50      -13.91     82.03 o 
  14   1   9       66.83       51.54     98.31 o 
 -18   2   9       35.27      -56.35     67.52 o 
 -17   2   9       18.65      -43.67     74.72 o 
 -16   2   9      373.15      235.46    109.01 o 
 -15   2   9      944.61     1184.68    196.18 o 
 -14   2   9        3.30       25.35     68.93 o 
 -13   2   9       32.89       95.72     78.79 o 
 -12   2   9      254.51      214.66     92.74 o 
 -11   2   9       67.19       56.15     65.17 o 
 -10   2   9       42.21       66.53     58.70 o 
  -9   2   9      438.57      459.74    112.74 o 
  -8   2   9      544.64      544.82    116.61 o 
  -7   2   9      328.51      422.46     98.27 o 
  -6   2   9      118.67       66.25     44.74 o 
  -5   2   9      961.29     1108.03    117.92 o 
  -4   2   9      327.52      217.19     58.25 o 
  -3   2   9      364.75      341.40     57.73 o 
  -2   2   9      506.55      574.97     71.47 o 
  -1   2   9     1838.33     1897.08     93.64 o 
   0   2   9     8454.76     8968.98    192.53 o 
   1   2   9     1746.14     2013.77     97.22 o 
   2   2   9      260.52      273.92     48.10 o 
   3   2   9        0.04      -20.15     25.78 o 
   4   2   9     1270.79     1247.05    112.43 o 
   5   2   9       11.61        2.03     36.80 o 
   6   2   9      324.52      281.03     63.64 o 
   7   2   9       97.50       26.30     43.22 o 
   8   2   9        2.59      -41.63     40.38 o 
   9   2   9      200.79      101.54     54.99 o 
  10   2   9      262.31      222.98     84.59 o 
  11   2   9     1013.85      953.96    145.91 o 
  12   2   9       87.01      126.49     77.14 o 
  13   2   9       12.83       42.49     69.50 o 
  14   2   9        3.06      -43.21     90.57 o 
 -18   3   9        6.50      -23.66     78.87 o 
 -17   3   9      197.79      157.75    103.42 o 
 -16   3   9       27.75       28.55     80.90 o 
 -15   3   9      102.87      116.55     87.40 o 
 -14   3   9        0.66        5.16     59.50 o 
 -13   3   9        7.55      -21.58     61.17 o 
 -12   3   9      256.35      274.33    102.20 o 
 -11   3   9      343.02      344.09    105.17 o 
 -10   3   9      248.02      320.25     97.46 o 
  -9   3   9       64.70       27.33     54.34 o 
  -8   3   9      136.49       54.37     56.20 o 
  -7   3   9        1.07       -7.85     37.44 o 
  -6   3   9       29.48       35.56     39.44 o 
  -5   3   9      161.54      192.74     60.21 o 
  -4   3   9      338.20      408.03     62.60 o 
  -3   3   9      963.59     1049.49     93.32 o 
  -2   3   9      163.77       94.37     39.26 o 
  -1   3   9      285.21      220.85     50.05 o 
   0   3   9      150.96      163.66     43.95 o 
   1   3   9       47.29       91.01     35.08 o 
   2   3   9       84.87       49.16     33.78 o 
   3   3   9        0.19       15.76     29.75 o 
   4   3   9        0.74        9.79     31.22 o 
   5   3   9        0.86      -34.22     29.77 o 
   6   3   9      156.47      125.07     53.49 o 
   7   3   9      191.53      165.56     57.13 o 
   8   3   9      346.64      462.20     98.20 o 
   9   3   9      270.65      338.92     90.55 o 
  10   3   9       76.29       66.20     65.50 o 
  11   3   9        1.01        6.62     60.30 o 
  12   3   9       68.06       66.19     72.74 o 
  13   3   9       17.89      -11.58     66.33 o 
  14   3   9        0.22        1.00     71.29 o 
 -18   4   9        0.01       -1.09     77.93 o 
 -17   4   9      350.07      274.35    126.40 o 
 -16   4   9      227.74      143.72     96.54 o 
 -15   4   9      198.00      149.87     94.49 o 
 -14   4   9       42.66       48.17     71.97 o 
 -13   4   9       43.80       61.64     72.38 o 
 -12   4   9        0.60      -11.79     55.05 o 
 -11   4   9     1139.53     1253.82    180.08 o 
 -10   4   9       41.55       36.34     62.20 o 
  -9   4   9     1704.99     1671.05    162.65 o 
  -8   4   9        4.38       19.61     43.46 o 
  -7   4   9      161.68      165.42     60.69 o 
  -6   4   9      385.14      437.64     82.50 o 
  -5   4   9     1634.53     1721.24    130.76 o 
  -4   4   9       10.66        2.22     29.06 o 
  -3   4   9       78.32       26.86     32.17 o 
  -2   4   9      242.86      225.30     50.94 o 
  -1   4   9     1689.33     1837.84    107.19 o 
   0   4   9       19.22        8.59     27.38 o 
   1   4   9        0.76       17.71     28.40 o 
   2   4   9      299.54      323.14     52.48 o 
   3   4   9       10.72       25.94     29.93 o 
   4   4   9      260.54      231.76     48.94 o 
   5   4   9        4.22        6.13     38.44 o 
   6   4   9      326.25      319.20     67.34 o 
   7   4   9        6.97       81.05     60.10 o 
   8   4   9      276.07      251.71     81.89 o 
   9   4   9        0.13        4.15     55.47 o 
  10   4   9       57.79       61.72     61.13 o 
  11   4   9        0.72        5.09     58.46 o 
  12   4   9      477.21      440.66    127.25 o 
  13   4   9        1.04      -16.61     68.06 o 
  14   4   9       49.93       21.17     78.17 o 
 -18   5   9       32.71       22.15     87.72 o 
 -17   5   9       54.94        2.18     81.31 o 
 -16   5   9       10.85       36.50     85.01 o 
 -15   5   9        0.12      -10.24     85.53 o 
 -14   5   9      194.55      145.80    111.42 o 
 -13   5   9       52.94       28.97     71.31 o 
 -12   5   9      230.32      321.14    133.71 o 
 -11   5   9       38.96       57.15     75.29 o 
 -10   5   9      408.45      383.91     86.24 o 
  -9   5   9        3.61       15.80     47.27 o 
  -8   5   9      167.82      265.60     71.86 o 
  -7   5   9        3.52       10.95     41.96 o 
  -6   5   9       65.25       71.45     48.06 o 
  -5   5   9       60.56       91.88     46.38 o 
  -4   5   9     1008.49     1244.09    102.64 o 
  -3   5   9      945.08     1041.44     93.94 o 
  -2   5   9       63.72        1.73     30.25 o 
  -1   5   9        7.67       13.16     31.12 o 
   0   5   9      785.98      696.23     80.14 o 
   1   5   9       82.48       64.56     35.30 o 
   2   5   9       18.27       21.98     31.76 o 
   3   5   9       60.21       15.88     32.60 o 
   4   5   9      141.17      107.86     42.21 o 
   5   5   9      117.01      121.29     41.98 o 
   6   5   9      176.62       98.83     66.06 o 
   7   5   9      256.70      324.07     86.56 o 
   8   5   9       77.17       19.43     53.95 o 
   9   5   9      326.20      339.69     92.22 o 
  10   5   9       18.89       -7.82     57.72 o 
  11   5   9        5.00       23.38     63.88 o 
  12   5   9      157.28       79.12     76.17 o 
  13   5   9       97.99      123.17     84.42 o 
  14   5   9       12.14      -24.71     73.05 o 
 -18   6   9       34.28       34.28     91.88 o 
 -17   6   9        0.24       16.64     84.21 o 
 -16   6   9       50.34       23.59     81.45 o 
 -15   6   9       10.28       77.62     80.38 o 
 -14   6   9      152.13      247.52    107.81 o 
 -13   6   9      123.90      172.80     95.13 o 
 -12   6   9       63.43       29.70     66.89 o 
 -11   6   9       15.06       75.49     60.17 o 
 -10   6   9       33.03       97.35     58.22 o 
  -9   6   9      133.67      148.27     63.12 o 
  -8   6   9      419.25      356.47     82.17 o 
  -7   6   9        2.92       18.36     42.37 o 
  -6   6   9      915.97      960.28    118.33 o 
  -5   6   9      228.16      232.29     51.72 o 
  -4   6   9      222.93      242.27     53.22 o 
  -3   6   9      611.55      660.65     77.73 o 
  -2   6   9      913.17      751.37     82.06 o 
  -1   6   9      257.56      178.50     47.87 o 
   0   6   9      156.92      126.17     36.73 o 
   1   6   9       26.73        7.39     32.49 o 
   2   6   9       34.89        9.35     32.62 o 
   3   6   9       53.04       75.38     37.59 o 
   4   6   9     1123.61     1086.48    107.70 o 
   5   6   9      577.21      585.30     83.56 o 
   6   6   9      147.49       55.29     55.76 o 
   7   6   9      151.81       99.47     65.24 o 
   8   6   9      233.78      135.82     72.94 o 
   9   6   9        1.61       37.02     58.75 o 
  10   6   9        5.33       49.62     60.94 o 
  11   6   9       10.28       23.03     61.32 o 
  12   6   9        5.51        0.96     66.53 o 
  13   6   9       16.58      -18.45     70.02 o 
  14   6   9      140.72       87.90     87.73 o 
 -17   7   9       24.80       -0.01     82.19 o 
 -16   7   9        5.67       77.60     88.39 o 
 -15   7   9       15.49       23.77     78.13 o 
 -14   7   9       33.46       15.08     74.94 o 
 -13   7   9        9.21       13.13     64.83 o 
 -12   7   9      360.09      264.14     87.84 o 
 -11   7   9       82.25       75.84     57.28 o 
 -10   7   9      410.91      257.86     78.46 o 
  -9   7   9      399.85      551.03    104.17 o 
  -8   7   9      109.64       70.56     54.20 o 
  -7   7   9      535.51      733.43    107.68 o 
  -6   7   9       58.48       79.69     46.98 o 
  -5   7   9     1358.87     1567.92    104.87 o 
  -4   7   9        0.00      -13.42     30.47 o 
  -3   7   9        1.98      -16.78     32.53 o 
  -2   7   9      319.60      354.67     61.85 o 
  -1   7   9       69.40       31.52     30.58 o 
   0   7   9      281.30      324.71     49.99 o 
   1   7   9      384.83      402.01     65.50 o 
   2   7   9       49.53       46.02     37.88 o 
   3   7   9       39.45        8.70     38.13 o 
   4   7   9        0.19      -10.97     36.68 o 
   5   7   9      377.21      311.91     68.48 o 
   6   7   9       28.52       39.02     47.39 o 
   7   7   9      349.76      268.58     85.50 o 
   8   7   9        1.09       37.84     59.38 o 
   9   7   9       36.28       48.12     63.64 o 
  10   7   9      630.62      739.75    131.02 o 
  11   7   9      168.41       49.40     70.30 o 
  12   7   9       10.98       18.23     70.94 o 
  13   7   9       40.79       76.35     76.67 o 
 -17   8   9      271.09      286.69    181.89 o 
 -16   8   9       27.27      -36.55     74.94 o 
 -15   8   9       67.39       33.56     83.74 o 
 -14   8   9       31.81       33.06     74.23 o 
 -13   8   9     1533.76     1515.93    177.07 o 
 -12   8   9      412.90      292.56     91.47 o 
 -11   8   9      379.61      429.57    101.47 o 
 -10   8   9      176.90       67.99     58.11 o 
  -9   8   9       19.47       24.66     53.12 o 
  -8   8   9      149.11      168.88     66.61 o 
  -7   8   9      120.09      247.62     72.93 o 
  -6   8   9       77.57       23.37     50.17 o 
  -5   8   9      227.90      212.52     65.73 o 
  -4   8   9      123.03       69.31     42.41 o 
  -3   8   9      652.93      721.42     72.56 o 
  -2   8   9       17.35       33.35     30.24 o 
  -1   8   9      201.61      147.37     38.91 o 
   0   8   9      212.17      238.68     46.92 o 
   1   8   9      326.79      288.89     58.49 o 
   2   8   9      635.11      720.30    103.31 o 
   3   8   9      326.59      326.11     79.37 o 
   4   8   9      201.36      206.61     60.73 o 
   5   8   9      123.54       99.94     51.46 o 
   6   8   9      191.53      144.73     59.08 o 
   7   8   9      935.56      959.87    136.88 o 
   8   8   9      521.29      409.74    101.66 o 
   9   8   9       65.14      101.51     72.76 o 
  10   8   9        6.97       -8.17     58.57 o 
  11   8   9        0.04       26.29     67.81 o 
  12   8   9        0.59       -4.55     66.60 o 
  13   8   9        0.93       20.28     73.73 o 
 -17   9   9       37.44       51.01    100.24 o 
 -16   9   9       28.52       -7.87     82.50 o 
 -15   9   9      124.84       24.07     82.19 o 
 -14   9   9        3.50       40.32     75.68 o 
 -13   9   9      281.37      321.92     95.02 o 
 -12   9   9       12.22        0.87     57.10 o 
 -11   9   9      339.17      494.18    106.38 o 
 -10   9   9     2044.96     2252.31    204.24 o 
  -9   9   9      906.76     1248.87    148.76 o 
  -8   9   9     1874.12     2101.53    184.83 o 
  -7   9   9        0.00       -1.25     43.75 o 
  -6   9   9       11.04       -7.63     33.77 o 
  -5   9   9      188.70      224.92     57.82 o 
  -4   9   9      160.74      112.86     47.92 o 
  -3   9   9       65.90       82.96     36.34 o 
  -2   9   9        0.24      -21.40     26.85 o 
  -1   9   9      677.59      671.86     71.43 o 
   0   9   9      753.96      717.09     83.05 o 
   1   9   9      582.87      550.36     93.73 o 
   2   9   9        0.66        9.82     43.04 o 
   3   9   9      419.66      510.69     95.49 o 
   4   9   9      254.46      308.70     79.38 o 
   5   9   9       45.10       49.60     54.78 o 
   6   9   9      766.57      653.24     97.51 o 
   7   9   9      111.13      103.59     66.43 o 
   8   9   9       14.71       -9.89     54.62 o 
   9   9   9      128.33      107.16     70.98 o 
  10   9   9       23.42       81.41     75.98 o 
  11   9   9       32.98       26.31     67.88 o 
  12   9   9        0.11        0.63     66.69 o 
  13   9   9        9.39       23.49     95.40 o 
 -16  10   9       79.96       37.02     92.23 o 
 -15  10   9        0.23       17.95     86.99 o 
 -14  10   9      145.82      147.09     70.38 o 
 -13  10   9       13.70      -11.28     49.83 o 
 -12  10   9       11.54       -2.57     49.36 o 
 -11  10   9       77.13       64.30     55.62 o 
 -10  10   9      267.26      317.44     78.45 o 
  -9  10   9       80.33       12.16     46.16 o 
  -8  10   9     1153.07     1018.13    116.78 o 
  -7  10   9      128.34      121.69     54.60 o 
  -6  10   9      141.44      145.45     54.87 o 
  -5  10   9        0.08      -30.17     32.91 o 
  -4  10   9       24.92       66.29     43.26 o 
  -3  10   9        3.14       24.37     36.82 o 
  -2  10   9      505.04      493.09     65.34 o 
  -1  10   9       39.25       98.05     45.59 o 
   0  10   9       64.82       73.57     53.39 o 
   1  10   9       30.10       48.79     47.10 o 
   2  10   9       96.41      107.33     57.90 o 
   3  10   9      630.70      690.54    108.78 o 
   4  10   9       49.28       68.64     55.53 o 
   5  10   9       13.78        2.48     53.27 o 
   6  10   9      128.40      114.14     68.43 o 
   7  10   9     1195.76     1347.26    138.67 o 
   8  10   9      871.42      676.17    124.51 o 
   9  10   9      198.93      125.78     77.42 o 
  10  10   9       20.70       31.68     67.43 o 
  11  10   9        6.38       -5.56     66.46 o 
  12  10   9        0.38       45.59    100.49 o 
 -16  11   9        1.93       48.41     86.73 o 
 -15  11   9       98.44       56.38     71.81 o 
 -14  11   9      119.55       69.11     75.74 o 
 -13  11   9      545.65      368.10     90.72 o 
 -12  11   9       74.08       64.65     55.58 o 
 -11  11   9      141.86       97.60     58.92 o 
 -10  11   9      352.54      428.30     86.78 o 
  -9  11   9       49.22       13.92     45.10 o 
  -8  11   9       58.43       63.45     50.61 o 
  -7  11   9        0.00       11.52     41.45 o 
  -6  11   9       22.03       21.58     44.56 o 
  -5  11   9        2.90       63.04     45.10 o 
  -4  11   9        7.58       15.12     40.94 o 
  -3  11   9        0.11       12.66     39.95 o 
  -2  11   9       26.11       16.85     43.75 o 
  -1  11   9       24.57        5.28     35.45 o 
   0  11   9        8.30      -17.85     43.98 o 
   1  11   9       52.28       68.56     56.64 o 
   2  11   9      762.83      708.13    110.59 o 
   3  11   9      639.17      529.30    102.43 o 
   4  11   9     1254.22     1076.17    138.18 o 
   5  11   9        7.25       36.26     56.18 o 
   6  11   9       33.24       31.27     58.53 o 
   7  11   9      256.73      230.34     85.36 o 
   8  11   9      104.53       71.53     87.80 o 
   9  11   9       60.87       66.95     94.03 o 
  10  11   9        2.77      -55.74     60.40 o 
  11  11   9       16.78      -13.42     64.94 o 
  12  11   9       20.11        6.55     83.82 o 
 -15  12   9       21.23       57.93     71.97 o 
 -14  12   9       81.59       17.57     71.93 o 
 -13  12   9        3.43       36.46     65.71 o 
 -12  12   9        1.57       -2.99     55.32 o 
 -11  12   9       54.72       97.60     61.86 o 
 -10  12   9       21.70       -7.96     47.11 o 
  -9  12   9      205.21      298.71     76.19 o 
  -8  12   9       12.59       13.41     44.15 o 
  -7  12   9      209.18      285.07     71.05 o 
  -6  12   9       72.99      112.30     54.77 o 
  -5  12   9      821.37      940.54    109.92 o 
  -4  12   9        2.07        3.25     39.60 o 
  -3  12   9      176.44      224.27     74.74 o 
  -2  12   9       43.46       16.07     49.22 o 
  -1  12   9      186.44       52.80     52.46 o 
   0  12   9        3.15       -6.74     45.16 o 
   1  12   9        3.37       -8.37     48.90 o 
   2  12   9      150.50      177.70     71.91 o 
   3  12   9       49.72        9.52     53.04 o 
   4  12   9       52.99       39.29     60.26 o 
   5  12   9        4.15       21.66     55.40 o 
   6  12   9       84.87       66.35     66.64 o 
   7  12   9      385.70      285.41     95.30 o 
   8  12   9        3.56       64.33     78.24 o 
   9  12   9        5.83       39.54     88.53 o 
  10  12   9       69.87       68.04     95.66 o 
  11  12   9       28.85      -45.90     82.97 o 
 -15  13   9       49.96       79.13     79.50 o 
 -14  13   9        9.73       35.60     73.61 o 
 -13  13   9        9.10       15.96     62.38 o 
 -12  13   9       17.70       10.78     65.25 o 
 -11  13   9       42.53       44.52     66.21 o 
 -10  13   9      212.55      174.37     70.55 o 
  -9  13   9      200.50      222.14     71.98 o 
  -8  13   9       20.78       41.75     48.79 o 
  -7  13   9      181.07      139.02     61.28 o 
  -6  13   9      230.42      211.12     65.75 o 
  -5  13   9      163.65      122.26     56.84 o 
  -4  13   9        3.57       -8.52     48.89 o 
  -3  13   9       90.85       45.96     58.01 o 
  -2  13   9        4.68        4.00     48.24 o 
  -1  13   9       20.73        8.30     68.13 o 
   0  13   9       98.57      114.74     61.55 o 
   1  13   9      118.92      203.88     74.70 o 
   2  13   9      829.95      742.39    119.91 o 
   3  13   9      372.61      291.09     88.50 o 
   4  13   9        7.60      -37.72     48.25 o 
   5  13   9      468.66      435.77    104.49 o 
   6  13   9       86.94       83.86     69.95 o 
   7  13   9        3.51       10.24     59.61 o 
   8  13   9        1.22       -4.35     78.54 o 
   9  13   9       58.70       50.57     95.01 o 
  10  13   9        1.40        0.46     86.27 o 
  11  13   9        3.38      -11.80     83.69 o 
 -14  14   9        6.27      -72.68     62.16 o 
 -13  14   9      231.41      209.64     90.94 o 
 -12  14   9       19.58       23.20     71.06 o 
 -11  14   9        1.88       32.90     63.87 o 
 -10  14   9       16.09       57.94     64.94 o 
  -9  14   9       49.67        9.94     50.96 o 
  -8  14   9       12.56       -1.16     43.92 o 
  -7  14   9       46.95       58.72     55.67 o 
  -6  14   9       27.22       14.34     47.82 o 
  -5  14   9       48.97       40.78     60.25 o 
  -4  14   9      960.98     1299.26    215.61 o 
  -3  14   9        2.72      -38.35     47.54 o 
  -2  14   9      750.44      944.17    132.07 o 
  -1  14   9        1.90       34.93     75.94 o 
   0  14   9       13.80       66.85     81.31 o 
   1  14   9       19.63        0.76     52.76 o 
   2  14   9      169.38      181.04     79.26 o 
   3  14   9      271.29      293.24     89.63 o 
   4  14   9      707.55      660.23    122.90 o 
   5  14   9      111.81      125.33     76.25 o 
   6  14   9      128.38       96.23     72.62 o 
   7  14   9       17.80      -15.13     61.62 o 
   8  14   9       49.43       -4.89     61.43 o 
   9  14   9        0.75       43.92     94.33 o 
  10  14   9        4.60       -2.95     92.06 o 
 -13  15   9        1.02      -18.15     66.41 o 
 -12  15   9       54.96      122.92     87.86 o 
 -11  15   9       18.48        2.77     66.73 o 
 -10  15   9       79.21       59.39     69.73 o 
  -9  15   9       14.19      -19.09     59.12 o 
  -8  15   9       11.85       16.85     52.56 o 
  -7  15   9      238.53      227.21     86.84 o 
  -6  15   9       41.53       41.30     58.90 o 
  -5  15   9      320.97      272.32     86.39 o 
  -4  15   9       53.08       73.13     66.30 o 
  -3  15   9      252.40      319.80     91.71 o 
  -2  15   9      848.84      898.76    131.24 o 
  -1  15   9      188.86      152.57     96.15 o 
   0  15   9        2.31       19.80     73.17 o 
   1  15   9      324.74      246.43    156.60 o 
   2  15   9       10.00      -17.69     55.61 o 
   3  15   9      554.22      597.05    116.77 o 
   4  15   9       91.28       74.82     68.76 o 
   5  15   9       63.12       69.75     73.19 o 
   6  15   9      199.91      281.18     98.39 o 
   7  15   9       37.76       36.50     71.78 o 
   8  15   9       71.55      116.38     84.37 o 
   9  15   9       11.94      -17.45     77.45 o 
 -12  16   9       45.24       21.26     73.62 o 
 -11  16   9        2.90      -13.19     67.49 o 
 -10  16   9        6.27       49.29     69.27 o 
  -9  16   9        2.05       45.41     68.45 o 
  -8  16   9        6.81       18.26     83.60 o 
  -7  16   9        0.88       -8.37     75.97 o 
  -6  16   9        5.99       80.42     65.57 o 
  -5  16   9        1.85       18.71     61.48 o 
  -4  16   9        7.15      -37.08     53.29 o 
  -3  16   9       61.75       77.10     67.81 o 
  -2  16   9      162.62      234.46    113.36 o 
  -1  16   9       50.37       48.21     85.91 o 
   0  16   9       45.20       39.59     83.69 o 
   1  16   9      709.42      941.80    178.35 o 
   2  16   9       19.24      -26.15     72.64 o 
   3  16   9     1021.78      901.73    138.27 o 
   4  16   9       95.82       90.11     74.37 o 
   5  16   9      209.12      159.11     85.25 o 
   6  16   9        5.56      -11.03     68.32 o 
   7  16   9      435.29      404.01    112.35 o 
   8  16   9        0.67       -6.70     71.71 o 
 -11  17   9        6.42       61.94     79.33 o 
 -10  17   9       17.95       65.37    104.67 o 
  -9  17   9        0.07      -24.69     81.77 o 
  -8  17   9      212.78       67.67     94.53 o 
  -7  17   9        0.30      -24.52     71.74 o 
  -6  17   9      287.24      158.18    105.47 o 
  -5  17   9        0.01      -26.87     57.82 o 
  -4  17   9      366.05      414.35    108.19 o 
  -3  17   9       54.74      100.27     74.35 o 
  -2  17   9      412.71      379.40    133.39 o 
  -1  17   9      173.93       80.87     90.76 o 
   0  17   9       20.18       75.50     93.13 o 
   1  17   9        2.94       44.55     83.90 o 
   2  17   9       47.30       97.85     96.61 o 
   3  17   9      208.74      254.66    125.62 o 
   4  17   9     1118.92      958.26    152.20 o 
   5  17   9       33.56       40.04     73.48 o 
   6  17   9       96.62       74.90     80.82 o 
   7  17   9       19.54       11.11     72.16 o 
 -10  18   9       53.87       69.65    100.24 o 
  -9  18   9        0.50       18.27     90.13 o 
  -8  18   9      125.97      116.74    104.21 o 
  -7  18   9        4.02        5.42     91.14 o 
  -6  18   9       14.46       36.22     81.45 o 
  -5  18   9       40.53       31.48     85.60 o 
  -4  18   9       58.13       45.86     75.44 o 
  -3  18   9       33.47       -9.51     89.52 o 
  -2  18   9      147.89       81.06     92.80 o 
  -1  18   9       85.83       83.85     93.27 o 
   0  18   9        8.09       15.55     91.55 o 
   1  18   9       12.43        6.85     86.02 o 
   2  18   9      242.17      135.21    104.38 o 
   3  18   9      150.62       48.35     92.43 o 
   4  18   9       82.57       77.69     96.28 o 
   5  18   9        0.01       46.47     75.13 o 
   6  18   9        8.21      -17.62     70.17 o 
  -8  19   9        0.07       -0.55     86.25 o 
  -7  19   9      172.34      157.41    107.23 o 
  -6  19   9       10.95       -5.71     83.86 o 
  -5  19   9       34.89      -11.44     85.37 o 
  -4  19   9       24.01      -60.77     80.80 o 
  -3  19   9       22.40      -21.68    107.21 o 
  -2  19   9       16.85        3.88     88.99 o 
  -1  19   9        1.92      -25.07     83.63 o 
   0  19   9      202.39      126.92    105.84 o 
   1  19   9       91.70       30.21     90.59 o 
   2  19   9       26.65       56.70     96.04 o 
   3  19   9       65.82       62.53     90.59 o 
   4  19   9        1.86      -30.54     86.93 o 
  -5  20   9        2.22       15.44     83.28 o 
  -4  20   9        0.89      -63.84    114.44 o 
  -3  20   9        0.05       -1.20    126.48 o 
  -2  20   9       21.60      -53.00    140.94 o 
  -1  20   9       44.15       84.40    102.04 o 
   0  20   9       47.19        8.82     95.82 o 
   1  20   9      120.59      144.62    115.77 o 
 -18   0  10       11.58       54.21    128.89 o 
 -17   0  10       66.33      -16.86     93.96 o 
 -16   0  10      144.94      248.14    160.21 o 
 -15   0  10       13.65       66.25    124.07 o 
 -14   0  10     1241.15     1402.13    295.12 o 
 -13   0  10      273.96      104.80    132.50 o 
 -12   0  10      589.58      502.31    190.32 o 
 -11   0  10       14.83       30.11     90.34 o 
 -10   0  10      280.02      327.65    143.35 o 
  -9   0  10      689.03      638.43    185.51 o 
  -8   0  10       28.40       95.16     99.98 o 
  -7   0  10        1.47      -22.89     73.48 o 
  -6   0  10     6370.08     6261.42    421.60 o 
  -5   0  10       38.00      132.50     96.37 o 
  -4   0  10     4510.68     4790.63    358.97 o 
  -3   0  10     3254.00     3516.18    305.96 o 
  -2   0  10       46.95       66.05     57.75 o 
  -1   0  10      644.89      660.04    119.65 o 
   0   0  10      954.21      966.08    139.68 o 
   1   0  10      185.07      314.01     90.35 o 
   2   0  10      151.06      121.17     68.29 o 
   3   0  10       49.10       44.41     62.23 o 
   4   0  10      979.30     1048.75    155.37 o 
   5   0  10      104.79      136.15     78.31 o 
   6   0  10      191.08      171.13     82.61 o 
   7   0  10      875.63      953.29    158.00 o 
   8   0  10       27.23       46.97     75.45 o 
   9   0  10      737.96      731.15    150.54 o 
  10   0  10       11.91       26.75     71.79 o 
  11   0  10      555.90      434.85    193.94 o 
  12   0  10      368.89      609.52    236.10 o 
  13   0  10       61.86      -50.59    121.66 o 
 -18   1  10        6.09       54.85     94.48 o 
 -17   1  10       33.03       98.04     93.40 o 
 -16   1  10       18.19        3.48     76.38 o 
 -15   1  10       41.56       11.59     73.97 o 
 -14   1  10       55.72       59.77     82.50 o 
 -13   1  10      255.62      197.15     97.22 o 
 -12   1  10      175.79      147.03     86.43 o 
 -11   1  10      207.54      239.06     97.91 o 
 -10   1  10       22.36       21.14     60.86 o 
  -9   1  10       29.29        6.59     57.11 o 
  -8   1  10        2.79       35.64     59.16 o 
  -7   1  10        1.14       68.22     62.25 o 
  -6   1  10       26.34       17.80     57.05 o 
  -5   1  10      119.67       95.41     61.22 o 
  -4   1  10      651.98      772.74    139.13 o 
  -3   1  10     1549.77     1614.93    115.08 o 
  -2   1  10      142.27      155.36     42.90 o 
  -1   1  10      541.22      478.05     61.72 o 
   0   1  10        5.29       40.41     33.00 o 
   1   1  10       27.57      -17.58     29.30 o 
   2   1  10      727.41      708.39     72.92 o 
   3   1  10        0.83      -15.11     36.15 o 
   4   1  10        6.95       -0.39     38.18 o 
   5   1  10        0.34      -16.54     37.80 o 
   6   1  10      132.37       76.78     49.75 o 
   7   1  10      294.76      315.99     74.25 o 
   8   1  10       51.20      134.66     60.10 o 
   9   1  10      203.05      183.18     65.07 o 
  10   1  10        6.61      -21.24     58.11 o 
  11   1  10        0.04      -24.10     61.86 o 
  12   1  10        4.19      -17.82     87.15 o 
  13   1  10       27.05       14.22     91.74 o 
 -18   2  10      129.79       68.89     96.90 o 
 -17   2  10       34.65      -21.01     75.25 o 
 -16   2  10       13.43       33.11     80.80 o 
 -15   2  10        0.13       24.93     80.08 o 
 -14   2  10       30.23      116.79     91.41 o 
 -13   2  10       45.77       40.19     71.67 o 
 -12   2  10       51.28      117.82     80.80 o 
 -11   2  10        0.56      -16.67     54.49 o 
 -10   2  10       77.78       39.75     64.73 o 
  -9   2  10      139.84      109.70     71.75 o 
  -8   2  10      275.84      317.22     94.50 o 
  -7   2  10       20.44       10.84     54.66 o 
  -6   2  10       75.80       97.80     59.83 o 
  -5   2  10        0.10        4.01     39.15 o 
  -4   2  10      474.86      548.06     87.57 o 
  -3   2  10      142.83      223.31     54.06 o 
  -2   2  10     1373.93     1330.39    108.38 o 
  -1   2  10     1211.45     1187.23     92.54 o 
   0   2  10       24.91       -0.94     29.55 o 
   1   2  10      271.88      191.90     47.34 o 
   2   2  10      383.12      443.88     61.32 o 
   3   2  10      283.31      307.90     66.10 o 
   4   2  10      638.10      552.19     84.56 o 
   5   2  10       51.64       44.15     43.65 o 
   6   2  10        0.43        4.78     42.79 o 
   7   2  10      769.96      785.62    105.43 o 
   8   2  10       42.74       61.97     51.32 o 
   9   2  10        9.98      -24.37     54.83 o 
  10   2  10      262.16      251.09     88.38 o 
  11   2  10        6.00      -37.97     59.99 o 
  12   2  10       30.58       12.34     70.93 o 
  13   2  10       26.16      -55.39     77.91 o 
 -18   3  10        0.02      -10.74     79.47 o 
 -17   3  10       12.72       34.59     84.69 o 
 -16   3  10      124.66      161.52    104.88 o 
 -15   3  10      197.69      166.29     97.38 o 
 -14   3  10       32.87      -64.35     64.47 o 
 -13   3  10       31.78       -5.59     65.98 o 
 -12   3  10       74.30       15.75     78.30 o 
 -11   3  10        1.55       20.94     60.36 o 
 -10   3  10      549.38      470.73    145.75 o 
  -9   3  10       16.96      -18.72     51.81 o 
  -8   3  10     1025.05      944.83    190.93 o 
  -7   3  10       40.03       72.95     49.52 o 
  -6   3  10       71.93       50.82     46.80 o 
  -5   3  10      661.72      803.34    106.97 o 
  -4   3  10        5.31      -10.75     32.01 o 
  -3   3  10      705.72      715.12     83.97 o 
  -2   3  10      164.84      185.93     50.03 o 
  -1   3  10      494.15      490.66     70.46 o 
   0   3  10     1293.05     1332.02     99.29 o 
   1   3  10      103.25       63.49     37.20 o 
   2   3  10      317.59      322.49     54.98 o 
   3   3  10      136.83      137.56     43.43 o 
   4   3  10      546.08      504.43     82.28 o 
   5   3  10      221.84      236.70     63.43 o 
   6   3  10     3221.35     3133.39    162.09 o 
   7   3  10      153.07       57.76     62.44 o 
   8   3  10       30.59       32.21     62.63 o 
   9   3  10      112.63       87.02     65.88 o 
  10   3  10      135.12       60.72     70.46 o 
  11   3  10      128.50      149.43     83.92 o 
  12   3  10        0.45      -30.66     63.50 o 
  13   3  10        1.81       15.36     76.25 o 
 -18   4  10       59.54       -9.21     84.10 o 
 -17   4  10        3.84      -71.59     71.97 o 
 -16   4  10      122.62      100.59     90.95 o 
 -15   4  10      167.62      193.72    104.77 o 
 -14   4  10       25.57       27.05     73.64 o 
 -13   4  10        3.93       -8.60     61.36 o 
 -12   4  10      145.67      263.44    108.54 o 
 -11   4  10       79.44       62.67     74.53 o 
 -10   4  10       22.36       38.71     77.09 o 
  -9   4  10       21.20       92.92     72.27 o 
  -8   4  10       59.98      -10.55     45.91 o 
  -7   4  10        5.71       22.92     46.67 o 
  -6   4  10      498.90      572.36     96.42 o 
  -5   4  10      891.96      777.62    105.98 o 
  -4   4  10      763.04      921.80     93.47 o 
  -3   4  10      639.14      709.42     83.68 o 
  -2   4  10      172.20       79.80     43.45 o 
  -1   4  10        0.03       -8.06     33.12 o 
   0   4  10       53.37        4.58     31.64 o 
   1   4  10      356.29      289.22     54.50 o 
   2   4  10       49.27       78.75     38.45 o 
   3   4  10      345.96      306.25     55.84 o 
   4   4  10      218.67      243.90     63.10 o 
   5   4  10      648.08      762.47     97.96 o 
   6   4  10      106.16      100.02     67.16 o 
   7   4  10      731.20      831.27    131.38 o 
   8   4  10       37.16       -7.39     52.10 o 
   9   4  10       18.10       24.56     58.93 o 
  10   4  10       25.97      -11.44     57.69 o 
  11   4  10        0.60        8.79     66.04 o 
  12   4  10        0.11        3.09     67.34 o 
  13   4  10       51.55       23.80     76.25 o 
 -17   5  10       19.56      -56.05     81.29 o 
 -16   5  10       20.55       57.89     83.42 o 
 -15   5  10        5.92        4.41     68.00 o 
 -14   5  10       56.26       65.25     76.91 o 
 -13   5  10       17.05        7.82     66.89 o 
 -12   5  10      821.69      725.72    155.81 o 
 -11   5  10        5.88       -8.42     63.05 o 
 -10   5  10       91.28       84.97     62.47 o 
  -9   5  10       61.88       12.80     47.69 o 
  -8   5  10        5.90        9.96     46.25 o 
  -7   5  10      567.32      577.20    101.00 o 
  -6   5  10        8.13       36.42     43.10 o 
  -5   5  10       31.01       34.00     38.41 o 
  -4   5  10      157.09      247.53     57.07 o 
  -3   5  10      286.11      244.78     58.04 o 
  -2   5  10      361.51      328.15     62.47 o 
  -1   5  10        0.04       33.33     37.27 o 
   0   5  10      396.93      404.48     66.73 o 
   1   5  10      289.66      214.94     50.65 o 
   2   5  10       10.10       -8.67     31.85 o 
   3   5  10      520.93      470.52     65.82 o 
   4   5  10      367.20      389.66     61.93 o 
   5   5  10      274.10      296.17     84.12 o 
   6   5  10     1884.92     1679.20    176.25 o 
   7   5  10     1275.97     1112.50    150.42 o 
   8   5  10       16.96      -13.26     53.69 o 
   9   5  10        6.75       36.24     64.59 o 
  10   5  10       22.89       -5.92     61.27 o 
  11   5  10        0.82       28.06     67.39 o 
  12   5  10       31.83        3.44     67.56 o 
  13   5  10        2.62      -11.51     71.14 o 
 -17   6  10        3.13       -3.59     84.31 o 
 -16   6  10       15.91       -7.75     74.16 o 
 -15   6  10       10.22      -43.51     66.61 o 
 -14   6  10        0.24        9.61     75.97 o 
 -13   6  10       26.39       20.30     61.22 o 
 -12   6  10        1.25      -64.45     56.06 o 
 -11   6  10      640.64      561.86    113.15 o 
 -10   6  10       39.49        9.82     52.80 o 
  -9   6  10      599.20      564.78    108.33 o 
  -8   6  10      202.69      290.35     81.08 o 
  -7   6  10       45.86       74.78     56.89 o 
  -6   6  10       23.16       31.62     50.64 o 
  -5   6  10      363.71      331.92     64.71 o 
  -4   6  10       13.60       14.50     35.89 o 
  -3   6  10      572.38      519.39     75.43 o 
  -2   6  10      269.86      201.67     54.04 o 
  -1   6  10     1337.19     1176.95    105.73 o 
   0   6  10        0.13       10.02     35.65 o 
   1   6  10       26.04       34.53     38.87 o 
   2   6  10      584.61      701.68     78.13 o 
   3   6  10       28.17       10.20     35.79 o 
   4   6  10      489.12      495.16     80.83 o 
   5   6  10      703.08      674.15    114.69 o 
   6   6  10      682.66      708.88    122.37 o 
   7   6  10      272.75      164.41     76.98 o 
   8   6  10        8.03      -18.08     53.59 o 
   9   6  10      375.35      304.62     92.31 o 
  10   6  10        1.56      -25.99     60.52 o 
  11   6  10       57.60       25.26     72.23 o 
  12   6  10        1.57        3.01     69.97 o 
  13   6  10       79.67       31.13     82.47 o 
 -17   7  10       19.15       36.78     93.72 o 
 -16   7  10      122.83       66.06     91.13 o 
 -15   7  10       37.91       19.99     87.62 o 
 -14   7  10       10.89      -52.36     64.30 o 
 -13   7  10       19.42       -7.92     66.49 o 
 -12   7  10     1087.43     1001.37    148.05 o 
 -11   7  10      782.19      966.09    143.28 o 
 -10   7  10     2365.28     2573.39    191.09 o 
  -9   7  10      202.15      317.43     84.61 o 
  -8   7  10     1190.43     1314.55    152.66 o 
  -7   7  10      630.71      591.55    106.00 o 
  -6   7  10      187.37      160.90     66.88 o 
  -5   7  10       29.32       30.30     43.97 o 
  -4   7  10      264.87      287.10     59.83 o 
  -3   7  10       36.25       -1.09     38.25 o 
  -2   7  10       73.33      113.78     45.94 o 
  -1   7  10       59.89       94.48     37.31 o 
   0   7  10        2.81       25.44     36.51 o 
   1   7  10      351.82      348.15     66.27 o 
   2   7  10      176.05      166.87     63.68 o 
   3   7  10        8.54       -2.54     40.19 o 
   4   7  10      142.42      128.06     52.72 o 
   5   7  10       16.31      -15.90     50.37 o 
   6   7  10        5.84       22.69     53.93 o 
   7   7  10      982.94     1072.07    152.89 o 
   8   7  10      258.38      275.46     92.01 o 
   9   7  10       63.01       51.95     67.91 o 
  10   7  10       26.29       39.83     64.25 o 
  11   7  10      281.34      226.01    104.31 o 
  12   7  10        2.51       -6.54     70.10 o 
 -17   8  10       15.67       15.02     90.24 o 
 -16   8  10        0.49      -41.92     84.31 o 
 -15   8  10       26.34       -7.82     78.79 o 
 -14   8  10        9.06       -0.92     79.56 o 
 -13   8  10      121.86       96.53     94.53 o 
 -12   8  10      792.79     1042.59    151.25 o 
 -11   8  10        0.79       30.24     55.51 o 
 -10   8  10        3.48      -25.55     47.96 o 
  -9   8  10      284.81      195.12     75.63 o 
  -8   8  10     1838.16     1567.56    164.23 o 
  -7   8  10        1.83      -19.65     46.79 o 
  -6   8  10       14.28       19.12     49.96 o 
  -5   8  10       75.54        6.45     43.81 o 
  -4   8  10      147.43      170.53     65.75 o 
  -3   8  10       21.55        4.58     29.63 o 
  -2   8  10     1464.79     1568.02    100.71 o 
  -1   8  10      580.18      567.75     68.38 o 
   0   8  10        8.60       15.43     40.79 o 
   1   8  10      138.55      216.16     69.93 o 
   2   8  10       15.74       21.04     47.98 o 
   3   8  10       26.96        5.14     47.40 o 
   4   8  10      655.50      656.89     95.61 o 
   5   8  10        0.26       -8.90     44.18 o 
   6   8  10       49.33        2.82     56.99 o 
   7   8  10        0.15       -5.62     55.89 o 
   8   8  10      489.52      300.95    101.69 o 
   9   8  10      168.65      125.20     80.13 o 
  10   8  10       34.87        7.38     64.85 o 
  11   8  10       39.52       79.73     79.26 o 
  12   8  10       76.98      104.61     86.15 o 
 -16   9  10       93.56      182.97    114.28 o 
 -15   9  10        9.35       -6.60     83.51 o 
 -14   9  10       36.77       63.53     87.74 o 
 -13   9  10      259.52      220.31     90.74 o 
 -12   9  10       16.34        1.33     55.33 o 
 -11   9  10      262.48      267.18     89.90 o 
 -10   9  10      156.18      234.56     81.71 o 
  -9   9  10     2303.68     2217.22    199.87 o 
  -8   9  10      176.53      135.97     67.58 o 
  -7   9  10      165.00      199.76     71.91 o 
  -6   9  10       30.71       23.23     52.17 o 
  -5   9  10      104.33      116.12     50.21 o 
  -4   9  10       27.19       25.74     41.48 o 
  -3   9  10       24.93       56.89     40.84 o 
  -2   9  10     1813.04     1966.72    109.01 o 
  -1   9  10       70.99       50.26     43.07 o 
   0   9  10       18.21       55.32     52.22 o 
   1   9  10       14.04      -22.20     45.50 o 
   2   9  10      567.32      519.33     97.22 o 
   3   9  10      105.74      124.69     63.39 o 
   4   9  10       79.34       81.74     60.67 o 
   5   9  10      340.98      328.21     86.55 o 
   6   9  10       80.03      102.21     70.78 o 
   7   9  10        4.00      -26.40     54.19 o 
   8   9  10      499.12      507.65    116.31 o 
   9   9  10      227.76      181.43     90.54 o 
  10   9  10       46.49       38.14     63.87 o 
  11   9  10        5.03      -13.39     68.87 o 
  12   9  10      124.91       86.08     86.54 o 
 -16  10  10        4.81       21.69     88.53 o 
 -15  10  10       24.59      -15.49     70.81 o 
 -14  10  10       27.98       33.55     64.09 o 
 -13  10  10      205.03      134.96     71.76 o 
 -12  10  10       43.76        5.85     49.48 o 
 -11  10  10       92.37      105.74     60.33 o 
 -10  10  10       21.45        9.65     50.12 o 
  -9  10  10      169.76      209.08     70.42 o 
  -8  10  10       33.32       76.66     54.48 o 
  -7  10  10      112.96      107.49     54.51 o 
  -6  10  10       72.16       13.29     44.36 o 
  -5  10  10      935.74      728.64     96.74 o 
  -4  10  10       73.04        5.46     39.07 o 
  -3  10  10      295.70      296.46     64.85 o 
  -2  10  10       13.06      -12.41     32.75 o 
  -1  10  10     1689.33     1784.91    153.82 o 
   0  10  10      335.89      388.75     85.86 o 
   1  10  10       37.23       38.12     52.72 o 
   2  10  10      152.19      122.72     67.56 o 
   3  10  10      145.83      164.91     71.69 o 
   4  10  10      907.98      840.68    145.40 o 
   5  10  10        0.27       -7.48     56.48 o 
   6  10  10        0.73        3.71     70.81 o 
   7  10  10       26.08       17.85     77.86 o 
   8  10  10       59.31       19.97     67.28 o 
   9  10  10      168.97      229.88     91.44 o 
  10  10  10        0.11      -29.93     65.42 o 
  11  10  10        1.24       19.81     75.46 o 
 -15  11  10        1.86      -29.83     62.78 o 
 -14  11  10        7.44        1.73     64.59 o 
 -13  11  10       34.15       90.05     62.47 o 
 -12  11  10       45.14       42.18     56.26 o 
 -11  11  10       24.10       29.97     55.07 o 
 -10  11  10       10.83      -22.06     45.75 o 
  -9  11  10       47.52       38.31     51.55 o 
  -8  11  10       90.37       11.11     47.81 o 
  -7  11  10        3.66      -16.31     43.33 o 
  -6  11  10      602.99      622.54     93.76 o 
  -5  11  10      121.10      126.98     54.26 o 
  -4  11  10       74.91       18.72     44.99 o 
  -3  11  10        0.11      -12.25     43.37 o 
  -2  11  10      208.47      124.01     62.45 o 
  -1  11  10        1.70      -18.98     46.87 o 
   0  11  10      336.93      248.35     76.68 o 
   1  11  10     1104.62      998.90    133.95 o 
   2  11  10      180.17      243.68     80.55 o 
   3  11  10      334.43      291.61     86.35 o 
   4  11  10      129.86      114.97     69.44 o 
   5  11  10        7.79       27.55     58.73 o 
   6  11  10       42.66       65.06     65.10 o 
   7  11  10        0.17      -38.62     65.70 o 
   8  11  10       15.23       -9.45     77.38 o 
   9  11  10       51.11       44.04     90.71 o 
  10  11  10       13.67      -40.18     56.89 o 
  11  11  10        2.36       36.95     75.61 o 
 -15  12  10       26.74        8.16     82.43 o 
 -14  12  10       12.54      -37.35     62.28 o 
 -13  12  10        0.55       20.96     70.44 o 
 -12  12  10      128.53       79.29     64.26 o 
 -11  12  10        2.60      -27.81     51.20 o 
 -10  12  10       93.51       51.45     56.65 o 
  -9  12  10        2.82        4.14     46.33 o 
  -8  12  10        4.19       22.57     48.83 o 
  -7  12  10       13.07       30.26     47.95 o 
  -6  12  10      399.64      345.00     75.75 o 
  -5  12  10        6.77       -7.66     43.12 o 
  -4  12  10      375.69      267.77     81.59 o 
  -3  12  10        9.71      -14.02     46.09 o 
  -2  12  10      576.17      408.43    121.85 o 
  -1  12  10       18.87       -9.93     66.82 o 
   0  12  10      100.79      106.61     63.91 o 
   1  12  10        2.07       62.56     56.58 o 
   2  12  10       43.63       40.16     60.01 o 
   3  12  10       68.49        3.36     55.27 o 
   4  12  10       12.48        0.59     60.13 o 
   5  12  10       18.18       12.95     58.07 o 
   6  12  10      252.22      164.96     82.52 o 
   7  12  10       66.41       31.00     82.10 o 
   8  12  10        2.16       55.69     83.83 o 
   9  12  10       44.92        8.34     88.13 o 
  10  12  10        0.27        8.13     81.91 o 
 -14  13  10      189.51      214.72     98.63 o 
 -13  13  10       27.48      -20.66     67.22 o 
 -12  13  10       35.39      111.29     80.49 o 
 -11  13  10       23.00        5.32     53.64 o 
 -10  13  10      182.49       97.09     64.47 o 
  -9  13  10      126.89      204.90     73.97 o 
  -8  13  10       32.00       52.82     55.11 o 
  -7  13  10       86.37       32.82     49.59 o 
  -6  13  10      270.83      250.64     71.11 o 
  -5  13  10      598.15      544.55    111.81 o 
  -4  13  10       52.91       37.41     59.52 o 
  -3  13  10        0.35       -4.58     52.57 o 
  -2  13  10        0.96      -30.15     66.18 o 
  -1  13  10      240.17      163.72     96.55 o 
   0  13  10       70.40       -8.70     64.72 o 
   1  13  10       15.30       -6.14     48.43 o 
   2  13  10      436.46      497.22    106.56 o 
   3  13  10       62.72       71.83     67.06 o 
   4  13  10        7.02       -1.98     59.92 o 
   5  13  10       93.74       95.99     68.99 o 
   6  13  10       50.51       35.26     71.20 o 
   7  13  10       11.99       49.39     86.88 o 
   8  13  10       10.10       62.93     94.01 o 
   9  13  10       15.37       -6.99     83.91 o 
 -13  14  10       84.14      121.09     88.25 o 
 -12  14  10        4.24      -45.96     60.24 o 
 -11  14  10       16.32       88.73     77.99 o 
 -10  14  10        0.01       12.30     57.57 o 
  -9  14  10       57.40       48.37     61.37 o 
  -8  14  10       20.56       -4.51     50.12 o 
  -7  14  10      166.84       68.16     58.26 o 
  -6  14  10       55.83       10.10     59.91 o 
  -5  14  10       20.37       89.20     66.93 o 
  -4  14  10      141.19      180.51     78.48 o 
  -3  14  10       13.49       54.02     62.74 o 
  -2  14  10      101.59       62.17    101.18 o 
  -1  14  10       68.82       42.86     77.38 o 
   0  14  10        5.66       71.27     78.02 o 
   1  14  10       80.75       72.39     86.83 o 
   2  14  10       17.19       28.79     62.58 o 
   3  14  10      158.67      134.15     75.33 o 
   4  14  10      121.90      117.55     76.54 o 
   5  14  10      243.15      216.99     86.58 o 
   6  14  10       45.02        1.00     68.04 o 
   7  14  10       64.52       24.76     86.81 o 
   8  14  10      167.89       57.20     92.66 o 
   9  14  10       15.26        8.70     88.47 o 
 -12  15  10       30.22      -13.68     72.07 o 
 -11  15  10       23.36       -0.97     68.79 o 
 -10  15  10       75.48        4.87     67.50 o 
  -9  15  10        6.68       12.79     65.95 o 
  -8  15  10       17.80       -3.29     58.08 o 
  -7  15  10       11.07        3.57     61.36 o 
  -6  15  10       22.73       16.29     60.97 o 
  -5  15  10       20.82       -2.34     57.92 o 
  -4  15  10      404.77      331.80     94.50 o 
  -3  15  10      217.97      275.06    118.25 o 
  -2  15  10      504.90      616.10    152.01 o 
  -1  15  10       34.59       87.39     87.91 o 
   0  15  10        1.83      -18.60     74.53 o 
   1  15  10      277.64      181.01    102.42 o 
   2  15  10      352.28      330.02    121.71 o 
   3  15  10       76.22       41.06     70.52 o 
   4  15  10        0.84        1.02     64.56 o 
   5  15  10       13.62       98.77     79.57 o 
   6  15  10      209.36      264.61     99.50 o 
   7  15  10       12.56       10.42     69.63 o 
   8  15  10        8.74       39.01     94.64 o 
 -11  16  10       83.93        9.99     74.54 o 
 -10  16  10        0.52      -52.72     64.46 o 
  -9  16  10       20.37       38.97     86.86 o 
  -8  16  10       10.22       16.20     80.05 o 
  -7  16  10      116.34      136.34     83.16 o 
  -6  16  10       13.77        9.23     60.41 o 
  -5  16  10       10.07      -36.33     51.15 o 
  -4  16  10       46.46       72.25     70.96 o 
  -3  16  10        8.49       65.93     88.47 o 
  -2  16  10      216.54      127.10    101.66 o 
  -1  16  10       47.72       38.23     81.07 o 
   0  16  10      203.24      153.08     96.82 o 
   1  16  10        9.57       16.85     78.76 o 
   2  16  10      189.51       85.10     87.53 o 
   3  16  10      121.99        8.30     79.94 o 
   4  16  10      210.26      164.62     88.03 o 
   5  16  10       59.33       68.01     79.62 o 
   6  16  10      106.47       72.83     77.44 o 
   7  16  10       98.83       95.55     85.40 o 
 -10  17  10       10.70       47.69    101.76 o 
  -9  17  10       28.05       89.82    101.35 o 
  -8  17  10       61.77       19.04     77.79 o 
  -7  17  10       15.57       35.00     87.61 o 
  -6  17  10        3.61      -25.19     60.86 o 
  -5  17  10        8.16       15.96     66.82 o 
  -4  17  10       11.04      105.73     91.09 o 
  -3  17  10       27.43      -41.38     73.51 o 
  -2  17  10       43.65       81.64     90.84 o 
  -1  17  10      263.66      233.16    183.70 o 
   0  17  10        0.22       47.51     85.92 o 
   1  17  10      268.39      165.13    108.60 o 
   2  17  10        0.18      -11.12     86.19 o 
   3  17  10        0.88       29.92     81.91 o 
   4  17  10      129.41      163.71    107.58 o 
   5  17  10      126.44      215.65     99.27 o 
   6  17  10      263.12      191.54     98.42 o 
  -8  18  10        8.81     -118.08     78.72 o 
  -7  18  10      109.41       89.97     99.75 o 
  -6  18  10        2.63      -20.28     85.92 o 
  -5  18  10       27.80       33.80     88.56 o 
  -4  18  10       29.15       47.11     91.80 o 
  -3  18  10       10.85       -7.47     83.74 o 
  -2  18  10        5.30       96.24    100.08 o 
  -1  18  10       83.92      111.59    101.69 o 
   0  18  10       80.76       28.47     87.72 o 
   1  18  10       12.83      -35.61     82.17 o 
   2  18  10      242.63      214.13    116.36 o 
   3  18  10       16.58       83.34    101.79 o 
   4  18  10      134.33       63.60    105.25 o 
  -6  19  10       23.99       31.34     91.32 o 
  -5  19  10       44.85       43.98     96.52 o 
  -4  19  10       20.89      113.23    161.41 o 
  -3  19  10        6.41      -38.44     89.33 o 
  -2  19  10      139.38      203.07    122.72 o 
  -1  19  10      268.25      333.69    135.26 o 
   0  19  10        7.95      -33.38     86.50 o 
   1  19  10       10.82       64.97    103.07 o 
   2  19  10      149.15       97.32    105.17 o 
 -17   1  11        3.25       -5.53     83.74 o 
 -16   1  11       94.05      147.51    166.83 o 
 -15   1  11      104.31       70.20     95.59 o 
 -14   1  11      289.69      180.11    102.34 o 
 -13   1  11      180.70      160.31     98.44 o 
 -12   1  11       82.34      123.21     86.02 o 
 -11   1  11       31.08      -36.87     60.46 o 
 -10   1  11      399.67      303.38    104.73 o 
  -9   1  11        0.03      -46.72     56.52 o 
  -8   1  11      267.46      254.38     94.67 o 
  -7   1  11      980.67     1152.09    170.82 o 
  -6   1  11       10.00       22.87     57.69 o 
  -5   1  11      311.54      204.53     83.42 o 
  -4   1  11      707.95      539.84    117.97 o 
  -3   1  11      147.89      119.83     58.61 o 
  -2   1  11        0.14        4.99     36.90 o 
  -1   1  11       22.87       42.19     35.42 o 
   0   1  11      398.49      337.84     58.70 o 
   1   1  11      626.96      621.84     73.57 o 
   2   1  11      893.26     1041.23    111.48 o 
   3   1  11       56.39       80.95     51.32 o 
   4   1  11     1530.38     1489.80    135.28 o 
   5   1  11      418.11      330.55     81.86 o 
   6   1  11      299.77      286.14     73.38 o 
   7   1  11      290.79      360.43     80.12 o 
   8   1  11       26.15       15.97     50.34 o 
   9   1  11        3.39      -19.39     56.76 o 
  10   1  11       22.82       20.41     67.04 o 
  11   1  11        3.78       -1.89     86.94 o 
  12   1  11       67.69      105.47    105.84 o 
 -17   2  11        2.09       50.19     90.57 o 
 -16   2  11       49.03       67.78     89.50 o 
 -15   2  11       49.23       24.30     77.29 o 
 -14   2  11      220.04      199.45    106.18 o 
 -13   2  11       37.11       22.68     74.44 o 
 -12   2  11        0.20       32.36     66.76 o 
 -11   2  11       17.48      100.43     76.20 o 
 -10   2  11        1.05      -33.94     54.93 o 
  -9   2  11       58.62       35.06     64.47 o 
  -8   2  11      159.03      187.31     86.88 o 
  -7   2  11      189.40      151.27     82.11 o 
  -6   2  11      339.46      352.15    102.90 o 
  -5   2  11     1197.67     1164.15    163.59 o 
  -4   2  11       16.33        7.27     42.75 o 
  -3   2  11        0.28      -14.83     33.43 o 
  -2   2  11       19.38       52.05     39.56 o 
  -1   2  11        0.32      -13.06     31.90 o 
   0   2  11       91.09       80.49     40.50 o 
   1   2  11      278.01      323.40     58.73 o 
   2   2  11       89.31       86.50     48.67 o 
   3   2  11     1072.70     1157.76    129.70 o 
   4   2  11      184.32      222.96     65.44 o 
   5   2  11     1564.76     1456.34    136.44 o 
   6   2  11       26.06       40.53     48.29 o 
   7   2  11        4.92      -17.88     42.85 o 
   8   2  11       65.41       54.42     76.61 o 
   9   2  11        0.62       23.65     64.89 o 
  10   2  11       14.60      -47.46     51.95 o 
  11   2  11        7.69       57.30     76.40 o 
  12   2  11        0.00       -4.56     88.39 o 
 -17   3  11        0.69       25.99     85.59 o 
 -16   3  11       57.99       84.99     89.35 o 
 -15   3  11       69.99       47.79     84.92 o 
 -14   3  11      101.06      169.84    101.78 o 
 -13   3  11       36.62       16.35     71.97 o 
 -12   3  11        0.48       62.01     78.79 o 
 -11   3  11      264.22      288.06    110.72 o 
 -10   3  11       37.19      -46.96     53.03 o 
  -9   3  11       17.68       -0.73     61.22 o 
  -8   3  11       47.10       33.10     68.13 o 
  -7   3  11       95.56       68.66     71.55 o 
  -6   3  11       37.18       65.69     50.32 o 
  -5   3  11       85.44       86.31     52.95 o 
  -4   3  11       12.47       27.67     40.08 o 
  -3   3  11       19.10       22.80     38.62 o 
  -2   3  11     1000.69     1185.73    109.77 o 
  -1   3  11      138.79      149.85     52.02 o 
   0   3  11     1278.96     1310.91    104.57 o 
   1   3  11       88.79      104.79     43.57 o 
   2   3  11      343.71      352.82     61.02 o 
   3   3  11      737.33      688.29     94.60 o 
   4   3  11      369.88      363.36     76.56 o 
   5   3  11     1533.03     1528.29    138.68 o 
   6   3  11      451.84      405.68     82.60 o 
   7   3  11       39.74       53.94     63.41 o 
   8   3  11        2.69       -2.85     58.71 o 
   9   3  11        6.09       21.87     65.11 o 
  10   3  11       20.78       -6.48     62.68 o 
  11   3  11       48.74       15.49     65.07 o 
  12   3  11        3.98      -30.29     70.88 o 
 -17   4  11        6.55       -9.34     75.51 o 
 -16   4  11      188.80      200.42    114.32 o 
 -15   4  11      550.90      691.50    168.62 o 
 -14   4  11       46.08      134.00     95.59 o 
 -13   4  11        4.03       33.03     78.24 o 
 -12   4  11        7.04      -24.26     68.56 o 
 -11   4  11      207.42      233.03     99.97 o 
 -10   4  11      109.96      115.22     83.42 o 
  -9   4  11      520.76      710.52    162.62 o 
  -8   4  11       27.22       23.44     49.22 o 
  -7   4  11       10.18       31.55     49.51 o 
  -6   4  11      135.62      109.79     62.99 o 
  -5   4  11        6.59        8.38     44.55 o 
  -4   4  11      390.33      325.52     66.79 o 
  -3   4  11      267.32      253.08     61.08 o 
  -2   4  11        1.25       13.67     37.18 o 
  -1   4  11      165.09      224.82     57.27 o 
   0   4  11       82.72       51.53     39.35 o 
   1   4  11       16.03        8.38     35.10 o 
   2   4  11       45.52       10.63     35.62 o 
   3   4  11       55.12       79.79     49.59 o 
   4   4  11       91.94       96.47     53.26 o 
   5   4  11      252.14      179.25     77.16 o 
   6   4  11      156.02      102.11     69.90 o 
   7   4  11        4.95       34.32     64.18 o 
   8   4  11       56.61       19.03     65.33 o 
   9   4  11       46.95       10.12     62.29 o 
  10   4  11       67.87       45.52     74.12 o 
  11   4  11        0.65       23.40     75.05 o 
  12   4  11       32.71       27.67     76.45 o 
 -17   5  11       56.06        8.43     85.41 o 
 -16   5  11        0.28       32.17     91.03 o 
 -15   5  11        0.39      -15.91     77.16 o 
 -14   5  11      236.58      290.54    117.40 o 
 -13   5  11       21.58        8.16     74.44 o 
 -12   5  11       14.24      -15.18     71.52 o 
 -11   5  11       88.15      111.73     83.87 o 
 -10   5  11       15.44       23.38     68.85 o 
  -9   5  11       46.09       30.15     56.55 o 
  -8   5  11        0.20       23.74     53.28 o 
  -7   5  11       41.09       21.93     50.66 o 
  -6   5  11      504.77      484.20     96.29 o 
  -5   5  11      112.32      106.61     47.18 o 
  -4   5  11        0.03      -19.11     35.56 o 
  -3   5  11      203.23      207.29     56.51 o 
  -2   5  11        2.22       14.53     39.61 o 
  -1   5  11       33.86       84.13     45.21 o 
   0   5  11      401.82      390.30     71.36 o 
   1   5  11      585.66      592.72     76.63 o 
   2   5  11        0.48      -27.44     33.47 o 
   3   5  11      592.27      668.59     96.18 o 
   4   5  11        1.21      -49.90     44.76 o 
   5   5  11      865.46      640.72    120.32 o 
   6   5  11      945.81      924.47    141.63 o 
   7   5  11       60.44      141.13     77.95 o 
   8   5  11        5.50      -37.20     58.14 o 
   9   5  11        7.01      -38.93     57.08 o 
  10   5  11        0.88      -74.86     58.77 o 
  11   5  11       65.03       27.28     76.49 o 
  12   5  11        2.32        4.37     67.87 o 
 -17   6  11       10.60       -8.13     89.99 o 
 -16   6  11       28.74       21.79     95.34 o 
 -15   6  11       76.15       70.47     94.55 o 
 -14   6  11      157.62      114.08     90.71 o 
 -13   6  11       36.30       31.49     80.22 o 
 -12   6  11       45.61       48.47     73.17 o 
 -11   6  11       68.95       -3.01     67.29 o 
 -10   6  11      101.73       88.15     65.31 o 
  -9   6  11        1.66       -4.53     53.35 o 
  -8   6  11      273.52      269.05     81.79 o 
  -7   6  11      234.14       84.02     56.78 o 
  -6   6  11      380.48      382.21     87.23 o 
  -5   6  11        6.01        9.33     37.98 o 
  -4   6  11        4.29      -29.76     34.91 o 
  -3   6  11      302.60      348.43     68.85 o 
  -2   6  11      353.20      389.47     71.90 o 
  -1   6  11       42.22       32.01     42.02 o 
   0   6  11        5.58      -19.58     36.26 o 
   1   6  11       86.45      190.00     57.87 o 
   2   6  11        1.45       28.24     39.92 o 
   3   6  11        3.67      -10.87     40.65 o 
   4   6  11       14.81       38.66     58.65 o 
   5   6  11      180.92      121.33     71.58 o 
   6   6  11        3.40      -38.58     53.85 o 
   7   6  11        8.02       14.00     58.25 o 
   8   6  11       27.06       15.92     63.10 o 
   9   6  11      391.56      248.59     97.25 o 
  10   6  11       17.99       46.95     74.00 o 
  11   6  11      102.40       49.79     78.49 o 
  12   6  11        1.75       33.17     77.57 o 
 -16   7  11       50.83      203.36    116.36 o 
 -15   7  11        6.94        9.73     85.16 o 
 -14   7  11       14.55       14.74     78.87 o 
 -13   7  11        0.43       -3.87     80.01 o 
 -12   7  11       46.58      -45.40     59.33 o 
 -11   7  11     1022.30     1200.42    160.66 o 
 -10   7  11       43.35      108.70     70.18 o 
  -9   7  11       85.85      -61.10     49.59 o 
  -8   7  11        2.91      -23.51     48.48 o 
  -7   7  11       79.10        4.56     50.38 o 
  -6   7  11        6.78        3.28     48.33 o 
  -5   7  11      104.93      123.16     63.23 o 
  -4   7  11      853.30      973.41    104.61 o 
  -3   7  11      356.05      444.54     74.62 o 
  -2   7  11      898.14      975.22    103.50 o 
  -1   7  11       32.39        0.95     39.33 o 
   0   7  11      273.18      222.55     61.28 o 
   1   7  11      399.88      412.44     73.47 o 
   2   7  11      335.16      256.23     75.76 o 
   3   7  11      343.40      228.52     66.10 o 
   4   7  11      168.54      168.08     76.44 o 
   5   7  11       75.33       10.12     57.25 o 
   6   7  11       26.34       63.33     66.71 o 
   7   7  11      133.43       92.54     71.43 o 
   8   7  11       99.59       34.09     65.66 o 
   9   7  11       30.10        1.29     66.49 o 
  10   7  11      637.60      457.28    154.00 o 
  11   7  11       82.94        2.76     70.47 o 
 -16   8  11        1.52      -35.38     80.49 o 
 -15   8  11       15.17      -30.74     81.56 o 
 -14   8  11      108.33       39.15     87.68 o 
 -13   8  11       98.08      173.26    105.12 o 
 -12   8  11        5.67      -12.37     56.28 o 
 -11   8  11      660.59      649.94    126.49 o 
 -10   8  11       89.51       81.91     63.85 o 
  -9   8  11     2495.88     2851.94    217.68 o 
  -8   8  11       10.42      -47.00     49.47 o 
  -7   8  11     1111.14     1327.25    156.83 o 
  -6   8  11       75.67       49.54     57.70 o 
  -5   8  11        8.70       24.69     49.09 o 
  -4   8  11        1.10       -8.13     45.18 o 
  -3   8  11     1310.72     1328.80    134.92 o 
  -2   8  11        3.51        3.70     40.92 o 
  -1   8  11       24.22        6.08     41.31 o 
   0   8  11      298.42      258.12     77.06 o 
   1   8  11     1326.84     1199.19    138.56 o 
   2   8  11      340.57      375.11     88.61 o 
   3   8  11      703.79      749.46    116.79 o 
   4   8  11      615.94      638.08    144.06 o 
   5   8  11      410.18      263.81     89.50 o 
   6   8  11       15.11      -51.85     52.10 o 
   7   8  11       32.59       45.63     67.71 o 
   8   8  11       22.15       55.95     70.10 o 
   9   8  11        0.82      -23.98     63.04 o 
  10   8  11      148.14       53.69     73.37 o 
  11   8  11       70.37       14.96     77.58 o 
 -16   9  11        1.23      -53.36     84.46 o 
 -15   9  11       28.36       72.27    101.36 o 
 -14   9  11       20.99       39.60     82.59 o 
 -13   9  11       30.59       -3.83     59.95 o 
 -12   9  11      270.07      273.67     95.59 o 
 -11   9  11      234.54      189.09     81.97 o 
 -10   9  11     1523.08     1603.57    180.48 o 
  -9   9  11      595.96      479.57    108.04 o 
  -8   9  11      689.18      727.62    125.46 o 
  -7   9  11       14.48      -18.71     48.43 o 
  -6   9  11      390.96      382.02     92.90 o 
  -5   9  11      461.45      469.84     83.34 o 
  -4   9  11       39.52       15.95     43.62 o 
  -3   9  11       77.53       75.20     47.52 o 
  -2   9  11      195.10      104.37     49.43 o 
  -1   9  11       40.34       62.96     56.90 o 
   0   9  11      324.86      239.26     77.20 o 
   1   9  11       92.79       40.36     54.69 o 
   2   9  11      743.94      492.25    119.63 o 
   3   9  11     1038.40      844.50    125.09 o 
   4   9  11       86.91       60.55     59.70 o 
   5   9  11       21.93       23.15     70.58 o 
   6   9  11        3.74      -31.36     57.19 o 
   7   9  11       71.25       35.79     65.76 o 
   8   9  11        8.46        6.62     64.28 o 
   9   9  11      138.10       80.49     78.63 o 
  10   9  11        0.23       27.19     73.46 o 
  11   9  11       33.87        3.29     78.51 o 
 -15  10  11        1.67       -8.07     68.00 o 
 -14  10  11      166.79       79.53     70.32 o 
 -13  10  11       48.82       13.03     56.37 o 
 -12  10  11      169.23       98.02     91.53 o 
 -11  10  11        0.09       43.96     68.40 o 
 -10  10  11      122.46      116.85     62.30 o 
  -9  10  11        4.33      -10.47     47.42 o 
  -8  10  11       16.02       -1.73     45.79 o 
  -7  10  11       91.02       72.38     55.57 o 
  -6  10  11      134.26      184.78     63.88 o 
  -5  10  11        0.07       -5.86     45.07 o 
  -4  10  11        9.32       49.70     48.02 o 
  -3  10  11       10.36       12.80     44.58 o 
  -2  10  11      115.53      135.51    122.87 o 
  -1  10  11       38.33       38.60     55.37 o 
   0  10  11      102.13       45.90     58.59 o 
   1  10  11        1.06       -4.48     52.90 o 
   2  10  11       83.96       15.58     52.39 o 
   3  10  11       57.54       53.49     59.20 o 
   4  10  11      179.43      145.05     76.34 o 
   5  10  11        6.44       24.94     67.23 o 
   6  10  11        4.20       28.30     75.04 o 
   7  10  11       25.37       64.72     95.34 o 
   8  10  11        9.80      -14.70     64.78 o 
   9  10  11      170.86       31.97     67.18 o 
  10  10  11       96.28       73.32     80.33 o 
 -15  11  11       13.76       21.13     94.97 o 
 -14  11  11       17.41        6.11     60.81 o 
 -13  11  11        5.97       16.10     58.08 o 
 -12  11  11       71.15       70.87     63.15 o 
 -11  11  11      170.20       71.97     61.19 o 
 -10  11  11       10.76       15.28     51.73 o 
  -9  11  11       31.65       31.64     52.05 o 
  -8  11  11        1.68      -21.30     46.17 o 
  -7  11  11      227.88      144.31     63.54 o 
  -6  11  11      213.93      168.23     62.89 o 
  -5  11  11        0.10       -4.81     46.52 o 
  -4  11  11       50.58       17.42     47.15 o 
  -3  11  11        0.03       -4.51     72.34 o 
  -2  11  11        0.28      -25.56     65.57 o 
  -1  11  11      482.70      641.36    145.59 o 
   0  11  11       22.89       23.58     54.28 o 
   1  11  11       55.29       20.59     59.05 o 
   2  11  11      229.32      215.83     79.11 o 
   3  11  11       48.23       38.34     63.06 o 
   4  11  11        1.67       34.16     60.93 o 
   5  11  11       20.61        0.68     73.59 o 
   6  11  11       19.65       -6.02     75.89 o 
   7  11  11       15.75      -59.60     65.12 o 
   8  11  11        0.02       26.54     85.55 o 
   9  11  11        9.68      -25.07     79.28 o 
  10  11  11       17.02       59.20    106.96 o 
 -14  12  11        0.77       53.14     80.32 o 
 -13  12  11       33.12       91.11     69.27 o 
 -12  12  11       14.87      -27.37     52.43 o 
 -11  12  11        0.04        4.31     57.93 o 
 -10  12  11        0.17       33.87     53.60 o 
  -9  12  11      107.13       45.09     55.66 o 
  -8  12  11        1.27      -19.19     43.44 o 
  -7  12  11        3.53       18.46     50.47 o 
  -6  12  11       28.71       27.63     47.62 o 
  -5  12  11      441.67      593.99    114.08 o 
  -4  12  11        5.85       57.83     61.35 o 
  -3  12  11      133.88      279.91    113.42 o 
  -2  12  11        4.46       20.48     74.10 o 
  -1  12  11      855.26      834.37    163.43 o 
   0  12  11       89.66       56.98     78.14 o 
   1  12  11       62.03       20.08     59.38 o 
   2  12  11       40.85       20.93     59.75 o 
   3  12  11      167.64      173.98     77.91 o 
   4  12  11       98.65       60.30     68.95 o 
   5  12  11       44.21       34.55     67.13 o 
   6  12  11       17.16      -17.37     70.81 o 
   7  12  11        2.18       -5.15     84.00 o 
   8  12  11       26.52       86.26     95.04 o 
   9  12  11       65.71       82.92    109.22 o 
 -13  13  11       12.68       -7.41     68.74 o 
 -12  13  11      313.62      335.90    107.95 o 
 -11  13  11      104.41       62.71     63.19 o 
 -10  13  11       11.75       35.53     59.30 o 
  -9  13  11       17.20       11.67     54.50 o 
  -8  13  11       56.85        8.31     53.51 o 
  -7  13  11        3.70        7.51     52.47 o 
  -6  13  11      157.02       92.45     71.80 o 
  -5  13  11        0.56       18.98     63.26 o 
  -4  13  11       65.78      -30.16     51.66 o 
  -3  13  11      179.18      115.47     88.93 o 
  -2  13  11        0.18       26.15     70.56 o 
  -1  13  11       63.14      108.68     91.51 o 
   0  13  11      141.64      119.06     90.18 o 
   1  13  11      565.83      524.04    143.70 o 
   2  13  11      354.18      334.92     94.19 o 
   3  13  11      162.90      145.09     76.34 o 
   4  13  11        9.03        1.98     62.06 o 
   5  13  11       14.39        3.29     64.12 o 
   6  13  11       22.26       38.61     85.60 o 
   7  13  11      155.98      163.95    109.45 o 
   8  13  11       29.64      -28.16     79.73 o 
 -12  14  11       76.76       45.39     79.53 o 
 -11  14  11       16.76      -22.06     63.91 o 
 -10  14  11        1.03       -8.83     52.54 o 
  -9  14  11        4.73        0.86     57.05 o 
  -8  14  11       59.63       79.34     63.65 o 
  -7  14  11        0.06      -20.21     57.39 o 
  -6  14  11      222.16      131.32     75.88 o 
  -5  14  11       50.01        3.18     57.53 o 
  -4  14  11        9.05       -2.37     71.97 o 
  -3  14  11        1.61       80.72     81.12 o 
  -2  14  11      190.40      194.60    111.57 o 
  -1  14  11       51.33       90.18     96.54 o 
   0  14  11      142.62      137.90     95.82 o 
   1  14  11       38.17      125.79     96.92 o 
   2  14  11       17.64      -24.13     74.50 o 
   3  14  11       23.64        8.55     61.79 o 
   4  14  11       15.76        9.89     63.26 o 
   5  14  11        0.00       34.84     69.02 o 
   6  14  11      187.32       91.53    101.35 o 
   7  14  11        2.59      -18.96     79.06 o 
 -11  15  11       10.95       26.62     74.95 o 
 -10  15  11       38.13      100.33     82.24 o 
  -9  15  11       24.11      -10.67     60.52 o 
  -8  15  11       18.98       15.36     66.52 o 
  -7  15  11        3.49       -4.73     65.97 o 
  -6  15  11       31.01       72.10     70.72 o 
  -5  15  11      110.23       84.60     72.61 o 
  -4  15  11        0.74      -44.41     71.09 o 
  -3  15  11       83.44      149.93    103.76 o 
  -2  15  11        6.62       52.52     87.53 o 
  -1  15  11       83.22       90.42     94.97 o 
   0  15  11       13.77       42.99     87.68 o 
   1  15  11       35.67       58.78     88.99 o 
   2  15  11      238.70      162.57    108.54 o 
   3  15  11        1.95       49.17     92.06 o 
   4  15  11      119.31      142.25     85.67 o 
   5  15  11        0.55       54.31     75.57 o 
   6  15  11       38.00       15.33     86.83 o 
 -10  16  11        4.21      -32.59     86.38 o 
  -9  16  11        6.59      -11.09     78.31 o 
  -8  16  11       29.16        8.45     67.28 o 
  -7  16  11      118.34       65.90     77.59 o 
  -6  16  11       87.61       76.77     77.56 o 
  -5  16  11       52.22      144.38    102.04 o 
  -4  16  11       57.08       13.53     96.37 o 
  -3  16  11        1.97      -35.72     75.94 o 
  -2  16  11      296.59      324.03    127.77 o 
  -1  16  11      228.18      204.16    114.56 o 
   0  16  11        4.19      -27.34     78.99 o 
   1  16  11       15.56      -13.90     74.09 o 
   2  16  11        3.47       61.63     92.27 o 
   3  16  11      109.44       12.10     93.98 o 
   4  16  11       49.30       73.25     97.30 o 
   5  16  11       34.01        0.53     68.33 o 
  -9  17  11        0.35       47.17     92.27 o 
  -8  17  11        5.71       13.78     83.34 o 
  -7  17  11        4.28       30.87     90.56 o 
  -6  17  11       33.02       38.15     72.73 o 
  -5  17  11        1.46      -31.94     72.73 o 
  -4  17  11        0.51        5.94     91.54 o 
  -3  17  11      190.82      173.91    110.94 o 
  -2  17  11      230.83      221.59    122.51 o 
  -1  17  11      185.42       82.10     91.42 o 
   0  17  11      133.41       47.59    101.18 o 
   1  17  11      159.02      112.83    107.69 o 
   2  17  11      238.24      213.43    121.96 o 
   3  17  11      339.20      194.44    121.38 o 
   4  17  11       61.48       93.33    103.28 o 
  -7  18  11       99.78       76.54    105.17 o 
  -6  18  11       59.78       85.94    101.46 o 
  -5  18  11       85.81       60.48    105.98 o 
  -4  18  11       52.45       39.78    111.42 o 
  -3  18  11       49.02        8.53     90.18 o 
  -2  18  11       58.63       92.80    104.34 o 
  -1  18  11      143.17      167.49    104.75 o 
   0  18  11        6.01       -1.07     74.60 o 
   1  18  11       24.56       41.50     94.35 o 
   2  18  11       72.63       56.09     98.25 o 
 -17   0  12       18.10       36.14    133.71 o 
 -16   0  12       69.36      -12.05     97.57 o 
 -15   0  12       11.11       51.80    128.89 o 
 -14   0  12      265.91      151.78    144.55 o 
 -13   0  12       19.29       25.30    107.21 o 
 -12   0  12      213.86      258.99    159.01 o 
 -11   0  12       22.84        1.20     87.93 o 
 -10   0  12       33.28      -13.25     90.34 o 
  -9   0  12      222.93      119.25    125.28 o 
  -8   0  12        5.90      -33.73     72.27 o 
  -7   0  12       18.13      291.51    144.55 o 
  -6   0  12     2043.21     2234.50    337.28 o 
  -5   0  12      386.70      673.36    198.76 o 
  -4   0  12        9.52      -10.84     84.32 o 
  -3   0  12      312.60      336.08    144.55 o 
  -2   0  12      266.92      447.50    112.01 o 
  -1   0  12       39.20       23.23     66.37 o 
   0   0  12     1469.71     1352.46    180.76 o 
   1   0  12     1626.33     1673.25    203.03 o 
   2   0  12     1009.50     1022.97    166.53 o 
   3   0  12      412.98      328.71    107.70 o 
   4   0  12      705.66      752.40    171.65 o 
   5   0  12     1872.81     1821.86    222.70 o 
   6   0  12      851.24      796.08    160.70 o 
   7   0  12      478.31      368.29    122.05 o 
   8   0  12        0.42      -57.88     67.13 o 
   9   0  12       20.19       62.64    121.66 o 
  10   0  12       57.64       33.73    126.48 o 
  11   0  12      111.90       21.68    136.12 o 
 -17   1  12        1.03       41.03     99.47 o 
 -16   1  12        0.80      -16.00     74.67 o 
 -15   1  12        1.23      -44.85     69.62 o 
 -14   1  12      248.37      315.11    123.49 o 
 -13   1  12      230.60      218.87    123.47 o 
 -12   1  12       11.96      -54.04     61.04 o 
 -11   1  12        0.99       -7.55     69.80 o 
 -10   1  12       53.34      -20.17     59.31 o 
  -9   1  12       29.60       21.74     68.56 o 
  -8   1  12        4.70       56.85     74.25 o 
  -7   1  12       71.11       48.52     71.03 o 
  -6   1  12       51.16        9.73     59.62 o 
  -5   1  12      104.94       90.75     76.15 o 
  -4   1  12      371.08      373.13    122.87 o 
  -3   1  12        0.04        9.88     50.41 o 
  -2   1  12        0.17       -9.86     39.37 o 
  -1   1  12       91.99       29.35     46.60 o 
   0   1  12      162.17      108.76     53.75 o 
   1   1  12       36.63       22.21     47.06 o 
   2   1  12     1583.84     1490.92    137.92 o 
   3   1  12     3659.31     3345.67    181.34 o 
   4   1  12      254.96      214.65     69.69 o 
   5   1  12      550.62      504.90     93.43 o 
   6   1  12       43.16       58.48     55.35 o 
   7   1  12        6.85       41.57     53.63 o 
   8   1  12       31.95       31.23     68.67 o 
   9   1  12       10.16       28.83     69.56 o 
  10   1  12       20.42      -53.13     62.58 o 
  11   1  12        0.05       -1.19     95.53 o 
 -17   2  12      162.34      293.55    134.14 o 
 -16   2  12       15.53      -14.36     86.73 o 
 -15   2  12       11.43      -20.13     69.38 o 
 -14   2  12        6.80      -43.98     71.49 o 
 -13   2  12       99.42      160.78    100.49 o 
 -12   2  12        1.50      -27.42     68.93 o 
 -11   2  12       36.11      -11.27     62.50 o 
 -10   2  12        4.20       39.55     68.85 o 
  -9   2  12      260.65      255.69    106.00 o 
  -8   2  12        0.03        2.39     61.33 o 
  -7   2  12       53.63       77.05     74.34 o 
  -6   2  12        4.07       -6.83     60.68 o 
  -5   2  12        5.10       32.06     61.90 o 
  -4   2  12        9.04       -1.67     58.83 o 
  -3   2  12     1353.09     1667.81    132.30 o 
  -2   2  12       44.88       61.23     46.75 o 
  -1   2  12       14.23       -3.80     34.49 o 
   0   2  12      144.63      121.64     47.20 o 
   1   2  12       64.09       12.41     45.19 o 
   2   2  12      359.25      374.03     78.89 o 
   3   2  12        0.89       13.28     45.42 o 
   4   2  12       15.75       77.51     57.08 o 
   5   2  12       81.60       62.18     53.74 o 
   6   2  12       82.10       74.30     56.44 o 
   7   2  12      256.04      230.65     87.22 o 
   8   2  12       69.48       82.77     74.21 o 
   9   2  12        8.49      -21.99     65.31 o 
  10   2  12        2.60       64.03     75.56 o 
  11   2  12       13.48      -40.97     70.73 o 
 -17   3  12       40.59      -43.27     83.17 o 
 -16   3  12       35.57      -25.44     84.75 o 
 -15   3  12      166.62       24.39     87.98 o 
 -14   3  12       28.07       85.84     90.50 o 
 -13   3  12        5.38       32.32     77.80 o 
 -12   3  12       21.06       22.23     84.49 o 
 -11   3  12       29.83       50.62     82.18 o 
 -10   3  12        7.31       -1.05     59.33 o 
  -9   3  12        9.29      -62.05     60.01 o 
  -8   3  12      446.24      487.55    126.49 o 
  -7   3  12        4.94       26.83     70.68 o 
  -6   3  12       22.85        0.15     49.82 o 
  -5   3  12        4.21       27.13     50.16 o 
  -4   3  12      618.51      615.11     88.28 o 
  -3   3  12       21.73      -38.14     37.41 o 
  -2   3  12      102.27       83.70     47.84 o 
  -1   3  12        7.82       39.24     43.18 o 
   0   3  12        0.02      -22.02     35.66 o 
   1   3  12     1421.86     1343.45    129.76 o 
   2   3  12      452.49      347.95     76.78 o 
   3   3  12      179.66      177.69     65.06 o 
   4   3  12        3.09       56.12     51.08 o 
   5   3  12       93.45       45.65     52.52 o 
   6   3  12      129.30      103.21     72.63 o 
   7   3  12       74.41       35.38     63.66 o 
   8   3  12      121.18       70.94     72.79 o 
   9   3  12        5.19       44.24     72.96 o 
  10   3  12       11.42       15.09     66.26 o 
  11   3  12        7.96       -1.73     69.19 o 
 -16   4  12        6.18       15.16     92.83 o 
 -15   4  12       35.58        2.13     88.98 o 
 -14   4  12      109.25      119.90    101.53 o 
 -13   4  12       11.53      -27.87     76.43 o 
 -12   4  12      110.74       80.87     87.11 o 
 -11   4  12       75.59      204.64    160.21 o 
 -10   4  12        4.84       37.10     76.60 o 
  -9   4  12      211.61      223.65     98.25 o 
  -8   4  12       29.07       33.38     71.31 o 
  -7   4  12       30.91        5.94     50.84 o 
  -6   4  12        0.25       14.03     46.03 o 
  -5   4  12      140.06      112.37     63.45 o 
  -4   4  12      420.35      330.56     69.69 o 
  -3   4  12       25.30        4.00     41.22 o 
  -2   4  12       86.34       56.06     44.70 o 
  -1   4  12      558.54      533.23     82.39 o 
   0   4  12       13.04        0.66     41.46 o 
   1   4  12      628.56      567.72     77.07 o 
   2   4  12      697.37      714.84    100.09 o 
   3   4  12       17.24        6.93     46.95 o 
   4   4  12        1.64        9.98     48.57 o 
   5   4  12       20.19       69.92     64.79 o 
   6   4  12        0.07       90.54     71.76 o 
   7   4  12      352.79      308.17    101.03 o 
   8   4  12        3.44      -33.87     61.78 o 
   9   4  12       60.48       47.18     72.10 o 
  10   4  12       53.87       13.25     74.17 o 
  11   4  12       16.01        3.30     74.57 o 
 -16   5  12       18.56      -25.79     85.09 o 
 -15   5  12      108.84       92.19     98.35 o 
 -14   5  12       14.96       59.02     91.99 o 
 -13   5  12       47.35      -11.12     73.71 o 
 -12   5  12       54.07       49.89     85.06 o 
 -11   5  12      456.19      364.19    126.23 o 
 -10   5  12      108.47       92.17     84.27 o 
  -9   5  12        0.44      -45.79     49.57 o 
  -8   5  12      113.15       73.25     65.52 o 
  -7   5  12      208.58      192.21     75.68 o 
  -6   5  12      160.11       88.06     61.86 o 
  -5   5  12       30.73       10.58     49.54 o 
  -4   5  12      178.50      171.22     56.84 o 
  -3   5  12       18.30       40.14     43.23 o 
  -2   5  12       62.48       27.57     44.18 o 
  -1   5  12        4.12      -19.09     37.77 o 
   0   5  12     1105.59     1108.33    112.68 o 
   1   5  12      185.85      184.93     57.70 o 
   2   5  12        2.67        0.07     46.91 o 
   3   5  12      363.26      261.88     87.26 o 
   4   5  12      103.11       64.33     66.12 o 
   5   5  12       73.12       -9.71     61.51 o 
   6   5  12     1042.75     1029.51    152.27 o 
   7   5  12      100.79       31.79     63.07 o 
   8   5  12        5.85      -37.91     65.29 o 
   9   5  12       96.51       41.80     71.37 o 
  10   5  12        0.07      -24.13     65.03 o 
  11   5  12        2.44       12.63     79.28 o 
 -16   6  12       26.35       -6.33     90.38 o 
 -15   6  12       51.08       58.50     94.15 o 
 -14   6  12       50.96       56.89     91.98 o 
 -13   6  12       96.19        5.44     77.50 o 
 -12   6  12      100.61       57.47     88.13 o 
 -11   6  12        7.48      -19.42     70.62 o 
 -10   6  12       53.82        0.39     54.78 o 
  -9   6  12      398.24      379.82     99.48 o 
  -8   6  12       57.73       44.39     60.41 o 
  -7   6  12      262.57      205.34     77.47 o 
  -6   6  12       65.36       16.06     56.33 o 
  -5   6  12      318.92      339.12     86.37 o 
  -4   6  12      146.08      162.69     57.51 o 
  -3   6  12      155.80       87.32     49.83 o 
  -2   6  12       13.16       13.14     42.67 o 
  -1   6  12      219.36      138.33     55.77 o 
   0   6  12       56.74      106.97     52.45 o 
   1   6  12        1.43       13.98     43.95 o 
   2   6  12      235.48      311.58    107.92 o 
   3   6  12       45.14      110.69     70.83 o 
   4   6  12       25.34       -4.52     60.29 o 
   5   6  12       76.67       10.34     61.50 o 
   6   6  12       91.47       27.84     61.25 o 
   7   6  12       31.13        4.97     63.72 o 
   8   6  12       47.76       35.39     72.24 o 
   9   6  12       18.30       -4.00     69.66 o 
  10   6  12        0.47        6.36     70.44 o 
  11   6  12       18.70       10.12     78.78 o 
 -16   7  12        0.60       -3.39     84.00 o 
 -15   7  12       20.41       70.87    100.16 o 
 -14   7  12       48.15       24.23     89.99 o 
 -13   7  12      113.58      106.21     98.10 o 
 -12   7  12       71.02      100.00     92.18 o 
 -11   7  12       48.82       -3.06     59.01 o 
 -10   7  12      489.33      495.25    110.07 o 
  -9   7  12      238.94      334.69     96.99 o 
  -8   7  12      717.56      782.40    129.58 o 
  -7   7  12       28.28       58.01     63.39 o 
  -6   7  12      331.65      336.87     91.54 o 
  -5   7  12       53.65       39.25     57.93 o 
  -4   7  12       17.12       81.81     62.78 o 
  -3   7  12      593.29      464.37     81.66 o 
  -2   7  12       97.87      107.89     53.99 o 
  -1   7  12     1394.56     1206.66    119.32 o 
   0   7  12       25.96       28.66     45.78 o 
   1   7  12      305.28      314.91     84.18 o 
   2   7  12       97.72      130.69     65.92 o 
   3   7  12      420.21      386.12    122.51 o 
   4   7  12      155.09      118.31     71.07 o 
   5   7  12      350.05      325.48     99.90 o 
   6   7  12        0.48       47.75     67.52 o 
   7   7  12      166.04       96.06     79.05 o 
   8   7  12       26.48       39.29     70.52 o 
   9   7  12        8.67       33.06     67.88 o 
  10   7  12       17.87       22.81     78.35 o 
 -15   8  12       46.32       89.68    100.50 o 
 -14   8  12       13.68        9.56     83.87 o 
 -13   8  12       44.74       41.34     82.10 o 
 -12   8  12      169.86      215.46     93.35 o 
 -11   8  12        3.34       18.59     63.98 o 
 -10   8  12        9.27       16.62     60.17 o 
  -9   8  12        8.20       -8.68     55.33 o 
  -8   8  12      237.11      201.43     77.49 o 
  -7   8  12      263.12      346.63     93.39 o 
  -6   8  12      141.39       58.93     63.43 o 
  -5   8  12       35.05        5.01     50.48 o 
  -4   8  12      511.26      526.77    104.20 o 
  -3   8  12       34.25       19.84     43.60 o 
  -2   8  12      985.96      855.32    104.56 o 
  -1   8  12      426.57      360.27     74.58 o 
   0   8  12      608.10      733.64    116.07 o 
   1   8  12       85.39       79.92     63.25 o 
   2   8  12       64.11       63.43     60.71 o 
   3   8  12       42.64       16.84     76.53 o 
   4   8  12       61.61       75.32     87.64 o 
   5   8  12      249.28      207.66     87.84 o 
   6   8  12        3.35        8.45     62.32 o 
   7   8  12      202.09      243.73     96.82 o 
   8   8  12        4.19       -3.27     71.32 o 
   9   8  12      218.44      223.81     99.74 o 
  10   8  12        0.39       48.35     76.52 o 
 -15   9  12        0.03       -0.28     81.33 o 
 -14   9  12        0.03       -1.06     85.98 o 
 -13   9  12       70.97      -16.88     64.20 o 
 -12   9  12        9.35       15.12     58.10 o 
 -11   9  12      394.63      369.61    102.87 o 
 -10   9  12       40.64       30.06     63.43 o 
  -9   9  12      113.19       77.20     67.60 o 
  -8   9  12     1357.47     1513.48    174.22 o 
  -7   9  12        0.13       35.52     56.44 o 
  -6   9  12      382.13      317.05     91.18 o 
  -5   9  12       64.57       54.18     59.94 o 
  -4   9  12       12.45      -16.45     39.62 o 
  -3   9  12       24.58       18.01     55.06 o 
  -2   9  12      502.95      407.12     94.31 o 
  -1   9  12       72.21       65.21     62.83 o 
   0   9  12      551.01      495.01    100.68 o 
   1   9  12      338.06      341.84     90.80 o 
   2   9  12        1.33       -6.29     53.82 o 
   3   9  12        1.29       -9.83     67.96 o 
   4   9  12       86.35      130.96     96.45 o 
   5   9  12       56.18       36.83     86.73 o 
   6   9  12       26.31       -7.23     80.92 o 
   7   9  12        0.01       18.46     68.77 o 
   8   9  12        9.66       71.47     79.56 o 
   9   9  12        6.74       28.13     73.50 o 
 -14  10  12        0.03      -16.01     86.61 o 
 -13  10  12      130.20      123.71     86.33 o 
 -12  10  12       13.74       57.71     71.45 o 
 -11  10  12      824.33      602.02    124.03 o 
 -10  10  12       31.35       14.14     57.13 o 
  -9  10  12      175.77      122.96     75.59 o 
  -8  10  12        0.30      -10.24     48.46 o 
  -7  10  12        1.40        0.32     46.21 o 
  -6  10  12      197.03      213.52     69.42 o 
  -5  10  12        3.12       13.44     46.26 o 
  -4  10  12       29.30      -31.41     49.30 o 
  -3  10  12       24.06       18.69     72.53 o 
  -2  10  12       13.03      -37.66     68.66 o 
  -1  10  12      139.78       60.84     64.82 o 
   0  10  12      125.33      104.90     68.03 o 
   1  10  12       86.61       54.70     63.45 o 
   2  10  12      116.36       81.65     66.79 o 
   3  10  12       32.66       52.82     58.92 o 
   4  10  12      195.65      159.11     99.21 o 
   5  10  12        1.05       31.04     75.93 o 
   6  10  12       67.19      -21.06     69.46 o 
   7  10  12        0.24        2.33     78.31 o 
   8  10  12        6.54      -50.69     75.11 o 
   9  10  12        1.09       -6.82     76.88 o 
 -14  11  12        9.91        0.49     65.21 o 
 -13  11  12       74.50       68.46     65.49 o 
 -12  11  12      361.69      266.56     89.23 o 
 -11  11  12        0.75      -22.87     50.56 o 
 -10  11  12       39.20      -13.34     51.53 o 
  -9  11  12        0.76       25.91     57.00 o 
  -8  11  12      222.88      271.30     77.58 o 
  -7  11  12       90.87      121.03     62.50 o 
  -6  11  12        0.00       28.88     50.77 o 
  -5  11  12       58.02       69.64     54.70 o 
  -4  11  12       45.74        8.15     66.26 o 
  -3  11  12      170.34      179.33    101.72 o 
  -2  11  12        4.07       -2.71     71.47 o 
  -1  11  12       45.86       41.01     77.85 o 
   0  11  12      215.92      103.66     64.39 o 
   1  11  12       19.26      -16.48     57.52 o 
   2  11  12      114.79      139.93     79.70 o 
   3  11  12       89.90       62.62     65.55 o 
   4  11  12       42.59       13.21     80.33 o 
   5  11  12        5.10      -14.46     72.53 o 
   6  11  12        3.73      -55.23     76.12 o 
   7  11  12       16.91       70.19     95.35 o 
   8  11  12       42.37       44.38     98.53 o 
 -13  12  12        6.61       -2.73     63.41 o 
 -12  12  12      128.83       61.01     69.95 o 
 -11  12  12        3.40       24.40     58.23 o 
 -10  12  12        8.52       37.12     60.34 o 
  -9  12  12        1.27       21.15     54.83 o 
  -8  12  12       27.54       -4.03     51.49 o 
  -7  12  12       35.23      101.57     60.13 o 
  -6  12  12      416.12      384.99     87.27 o 
  -5  12  12       25.40        7.10     58.65 o 
  -4  12  12      121.12       27.83     77.45 o 
  -3  12  12       77.53      -22.32     72.53 o 
  -2  12  12       18.89       -1.02     75.63 o 
  -1  12  12        9.12       60.73     85.63 o 
   0  12  12       17.14        1.47     72.20 o 
   1  12  12      237.53      145.91     80.91 o 
   2  12  12      204.73      230.26     85.61 o 
   3  12  12        6.87       40.23     64.12 o 
   4  12  12       47.00       -1.30     69.45 o 
   5  12  12       24.26       40.63     89.62 o 
   6  12  12       61.05       28.02     82.11 o 
   7  12  12        0.03        4.63     88.93 o 
   8  12  12       23.43      -48.21     87.42 o 
 -12  13  12       26.72        7.90     63.41 o 
 -11  13  12        4.10      -44.13     54.28 o 
 -10  13  12        1.11       12.75     58.04 o 
  -9  13  12        0.33      -38.19     50.94 o 
  -8  13  12       15.58        0.84     54.61 o 
  -7  13  12      102.93      127.18     76.39 o 
  -6  13  12      172.64      118.46     79.82 o 
  -5  13  12       25.87       21.75     76.11 o 
  -4  13  12      210.17      427.01    135.36 o 
  -3  13  12       43.05      156.21    101.87 o 
  -2  13  12        0.15        2.35     75.76 o 
  -1  13  12        0.82       -2.49     73.19 o 
   0  13  12        0.25       -7.83     76.66 o 
   1  13  12        3.17      -17.06     68.95 o 
   2  13  12        6.68       -5.96     61.87 o 
   3  13  12       12.91       18.20     60.11 o 
   4  13  12        6.64       48.74     72.00 o 
   5  13  12        0.05       86.78     92.95 o 
   6  13  12       28.00       14.39     92.27 o 
   7  13  12        4.14       12.12     88.13 o 
 -11  14  12       28.07       15.16     62.70 o 
 -10  14  12       17.04      -27.83     50.25 o 
  -9  14  12       94.11      104.43     70.46 o 
  -8  14  12        8.61        7.38     66.50 o 
  -7  14  12      171.99      143.29     83.97 o 
  -6  14  12        0.00       37.80     64.57 o 
  -5  14  12       50.48       -9.40     87.28 o 
  -4  14  12      258.62      193.01    105.92 o 
  -3  14  12       75.47       48.60     78.93 o 
  -2  14  12        8.48       -5.74     76.93 o 
  -1  14  12       26.96       39.58     88.14 o 
   0  14  12        7.63       30.78     77.55 o 
   1  14  12        1.58      -16.32     73.59 o 
   2  14  12        0.01        0.87     86.30 o 
   3  14  12       10.84        9.18     67.15 o 
   4  14  12        5.62       12.15     68.98 o 
   5  14  12      241.06      260.61    126.16 o 
   6  14  12        2.81       13.20     94.12 o 
 -10  15  12      118.52       80.71     83.40 o 
  -9  15  12       36.58        7.89     74.37 o 
  -8  15  12       35.74       26.75     74.54 o 
  -7  15  12       13.03       64.24     73.71 o 
  -6  15  12        8.42      -34.45     64.78 o 
  -5  15  12       30.49       81.49     94.13 o 
  -4  15  12      197.38       80.61     94.74 o 
  -3  15  12        8.96       14.69     83.74 o 
  -2  15  12       16.80        4.55     76.66 o 
  -1  15  12      178.59      109.11    105.34 o 
   0  15  12        4.85       24.02     88.13 o 
   1  15  12      109.89       83.89     96.90 o 
   2  15  12      148.56       61.28    102.12 o 
   3  15  12        3.06      -22.79     79.81 o 
   4  15  12      112.73      109.69     91.37 o 
   5  15  12       19.14       -1.20     91.13 o 
  -9  16  12       28.05       33.25     98.57 o 
  -8  16  12        1.63       10.58     76.19 o 
  -7  16  12        4.08       41.34     72.76 o 
  -6  16  12       40.89       46.40     97.52 o 
  -5  16  12        5.48      -29.76     76.66 o 
  -4  16  12       79.45      143.92    107.95 o 
  -3  16  12      232.03      144.92    111.81 o 
  -2  16  12      206.66      143.26    108.40 o 
  -1  16  12       13.36       95.70    100.91 o 
   0  16  12        0.49       73.06     95.20 o 
   1  16  12        3.14       21.18     87.23 o 
   2  16  12        0.26      -18.47     88.32 o 
   3  16  12        4.04       11.75     92.80 o 
  -7  17  12      168.88      165.04     95.01 o 
  -6  17  12       83.34        5.01     93.40 o 
  -5  17  12       60.08       84.32    105.62 o 
  -4  17  12      193.65      200.08    126.86 o 
  -3  17  12        3.14       13.63     89.50 o 
  -2  17  12       76.59       88.65    102.80 o 
  -1  17  12        0.07      -11.73     88.64 o 
   0  17  12        0.26      -27.17     89.86 o 
   1  17  12        0.72        2.36     85.67 o 
 -16   1  13       29.07      -39.31     92.39 o 
 -15   1  13       17.57      -10.86     86.50 o 
 -14   1  13      121.54       66.57     96.70 o 
 -13   1  13      201.99      194.09    117.82 o 
 -12   1  13      132.09      133.85     99.86 o 
 -11   1  13      440.00      281.21    115.41 o 
 -10   1  13        0.00       13.14     66.71 o 
  -9   1  13        5.04      -23.32     63.73 o 
  -8   1  13        0.61       28.32     71.97 o 
  -7   1  13      150.18      274.66    108.03 o 
  -6   1  13      129.96      140.89     90.47 o 
  -5   1  13       41.19       26.79     63.73 o 
  -4   1  13        0.25       76.08     77.00 o 
  -3   1  13     2875.78     2660.58    180.55 o 
  -2   1  13     1337.83     1324.87    151.20 o 
  -1   1  13       11.04      -14.45     43.88 o 
   0   1  13       48.72       53.91     52.99 o 
   1   1  13      445.96      416.94     85.54 o 
   2   1  13       82.39       98.29     58.76 o 
   3   1  13      119.14      122.11     61.05 o 
   4   1  13        4.08       -5.30     47.60 o 
   5   1  13       77.50       76.15     59.36 o 
   6   1  13       16.45      -17.96     52.85 o 
   7   1  13       23.84        9.93     68.32 o 
   8   1  13        7.68       15.41     75.88 o 
   9   1  13       45.38       37.82     77.03 o 
  10   1  13        2.17        1.09    107.63 o 
 -16   2  13       12.60       30.34     92.74 o 
 -15   2  13       51.86      -12.60     87.23 o 
 -14   2  13       27.65        5.56     78.72 o 
 -13   2  13       20.97      -35.16     74.77 o 
 -12   2  13        1.37       13.47     78.79 o 
 -11   2  13       54.51       41.20     81.61 o 
 -10   2  13       60.34       91.36    110.82 o 
  -9   2  13        0.01       34.41     73.24 o 
  -8   2  13       48.97       56.02     74.50 o 
  -7   2  13      106.54       90.19     79.16 o 
  -6   2  13       16.80       64.17     71.03 o 
  -5   2  13       35.66       88.55     81.61 o 
  -4   2  13       46.27       28.64     74.54 o 
  -3   2  13      197.89       96.36     63.98 o 
  -2   2  13      204.71      162.62     60.13 o 
  -1   2  13       97.52       90.11     47.58 o 
   0   2  13      703.51      754.28    105.93 o 
   1   2  13      213.33      246.65     71.39 o 
   2   2  13       36.20       -6.11     47.27 o 
   3   2  13      599.61      728.62    107.50 o 
   4   2  13       59.51       54.28     56.20 o 
   5   2  13       30.84       -8.79     48.80 o 
   6   2  13      167.88      120.42     78.12 o 
   7   2  13       57.00       55.94     72.59 o 
   8   2  13        6.24       -9.43     69.73 o 
   9   2  13       25.30       46.65     77.00 o 
  10   2  13       11.00       -9.08     74.55 o 
 -16   3  13       48.08        3.98     93.40 o 
 -15   3  13       88.46       19.23     96.45 o 
 -14   3  13        0.00      -76.11     73.12 o 
 -13   3  13       37.83        5.20     80.05 o 
 -12   3  13       36.82       72.80     87.40 o 
 -11   3  13       13.20      -22.08     68.85 o 
 -10   3  13        3.07       -2.33     76.14 o 
  -9   3  13        1.72        8.15     64.82 o 
  -8   3  13      238.04      178.88     97.10 o 
  -7   3  13      202.80      313.19    106.47 o 
  -6   3  13      403.84      458.99    124.45 o 
  -5   3  13        2.01      -23.28     48.43 o 
  -4   3  13       81.83       48.39     48.27 o 
  -3   3  13       35.43       45.68     48.43 o 
  -2   3  13       39.91       23.05     46.67 o 
  -1   3  13       22.31       16.51     44.12 o 
   0   3  13     1002.96     1088.34    124.74 o 
   1   3  13       53.59       57.06     55.85 o 
   2   3  13      233.55      140.06     63.13 o 
   3   3  13       61.89       57.17     55.36 o 
   4   3  13       37.64       18.96     52.67 o 
   5   3  13       25.33       16.97     67.59 o 
   6   3  13      188.82      202.84     91.38 o 
   7   3  13       11.30       -0.58     65.52 o 
   8   3  13        1.99       -0.68     69.14 o 
   9   3  13        3.22       -7.79     62.35 o 
  10   3  13        1.26      -18.26     73.42 o 
 -16   4  13       68.98      -11.58     87.29 o 
 -15   4  13       65.34       39.65     93.49 o 
 -14   4  13        2.95      -42.20     81.34 o 
 -13   4  13       61.37       62.17     93.40 o 
 -12   4  13       23.69       -0.38     73.38 o 
 -11   4  13        2.09        6.98     73.23 o 
 -10   4  13      527.22      450.62    139.50 o 
  -9   4  13      241.79      222.58    105.31 o 
  -8   4  13       21.44       45.25     71.94 o 
  -7   4  13      293.30      315.80     87.54 o 
  -6   4  13      148.73      118.99     69.35 o 
  -5   4  13      957.98      832.38    126.22 o 
  -4   4  13       30.98        4.56     46.22 o 
  -3   4  13       58.17       54.87     48.26 o 
  -2   4  13        7.02        8.61     44.21 o 
  -1   4  13       44.52       34.42     48.31 o 
   0   4  13      106.18       57.96     62.63 o 
   1   4  13        4.09      -19.45     46.04 o 
   2   4  13      190.97      157.57     67.44 o 
   3   4  13       11.61       -2.00     49.69 o 
   4   4  13       62.98       89.19     71.43 o 
   5   4  13       96.41       38.95     72.13 o 
   6   4  13      138.90      129.65     81.18 o 
   7   4  13       14.98       -4.10     65.60 o 
   8   4  13      159.42       82.88     81.12 o 
   9   4  13        0.96        7.36     72.27 o 
  10   4  13        9.00        6.25     74.34 o 
 -15   5  13        0.00      -60.82     79.73 o 
 -14   5  13      105.54       74.56     95.50 o 
 -13   5  13        2.78      -18.88     81.56 o 
 -12   5  13       88.37        9.60     75.54 o 
 -11   5  13       21.40       54.65     80.42 o 
 -10   5  13        0.03       19.96     72.62 o 
  -9   5  13      127.65       69.11     80.33 o 
  -8   5  13      150.29       80.74     69.95 o 
  -7   5  13       83.12       90.77     65.97 o 
  -6   5  13      200.45      122.85     68.59 o 
  -5   5  13        2.85       14.40     56.35 o 
  -4   5  13       25.91       40.25     46.92 o 
  -3   5  13        0.22       10.37     45.96 o 
  -2   5  13       11.32        3.57     44.43 o 
  -1   5  13      639.67      535.39     88.51 o 
   0   5  13       41.68       27.08     47.58 o 
   1   5  13       24.72       20.30     61.59 o 
   2   5  13       93.88       77.10     58.37 o 
   3   5  13        1.40        6.48     62.34 o 
   4   5  13        0.28       23.81     61.68 o 
   5   5  13       78.24       41.95     70.65 o 
   6   5  13      198.41      148.72     88.09 o 
   7   5  13       51.96       71.02     78.83 o 
   8   5  13       11.19       34.92     75.12 o 
   9   5  13       12.08       82.02     85.79 o 
  10   5  13       14.47      -13.82     77.42 o 
 -15   6  13        7.21       17.92     92.39 o 
 -14   6  13       50.54       49.34     96.20 o 
 -13   6  13        3.47       23.19     86.53 o 
 -12   6  13       26.25       76.27     95.50 o 
 -11   6  13       37.83       19.79     83.87 o 
 -10   6  13        8.25        2.92     79.85 o 
  -9   6  13      123.64      164.07     85.60 o 
  -8   6  13      356.58      326.33     93.53 o 
  -7   6  13        3.14       55.22     61.08 o 
  -6   6  13     2591.86     2978.99    201.10 o 
  -5   6  13       62.66       84.02     65.50 o 
  -4   6  13       25.11       23.61     46.28 o 
  -3   6  13        0.79      -14.77     44.25 o 
  -2   6  13       25.27       10.09     46.69 o 
  -1   6  13        7.93      -31.09     40.03 o 
   0   6  13      325.43      333.40     74.15 o 
   1   6  13      339.74      366.76    135.52 o 
   2   6  13      133.65       34.41     77.52 o 
   3   6  13       29.18       50.19     69.19 o 
   4   6  13        0.48       22.49     64.61 o 
   5   6  13      131.58       73.70     74.08 o 
   6   6  13       19.57       51.86     71.88 o 
   7   6  13        2.44       30.47     71.02 o 
   8   6  13       83.62       99.78     86.23 o 
   9   6  13       20.80      -10.00     71.23 o 
 -15   7  13       30.56       -7.03     88.23 o 
 -14   7  13        1.88      -32.97     83.02 o 
 -13   7  13        6.14      -15.60     74.34 o 
 -12   7  13      224.60      144.83    105.25 o 
 -11   7  13       19.63       23.01     77.16 o 
 -10   7  13      460.30      465.67    114.89 o 
  -9   7  13        7.16      -19.14     58.41 o 
  -8   7  13        1.33       -3.12     53.99 o 
  -7   7  13      226.98      450.52    104.53 o 
  -6   7  13       51.62       -6.22     54.58 o 
  -5   7  13       74.42      165.31     75.24 o 
  -4   7  13       51.21        1.27     53.37 o 
  -3   7  13       41.56       83.01     53.58 o 
  -2   7  13      126.45      121.81     57.74 o 
  -1   7  13       22.89       21.15     51.77 o 
   0   7  13       29.43        4.39     54.93 o 
   1   7  13       73.78      122.67     93.03 o 
   2   7  13       76.60       45.65     79.56 o 
   3   7  13      131.37      162.90    101.01 o 
   4   7  13       16.44       -7.65     59.46 o 
   5   7  13       18.18       -0.09     65.57 o 
   6   7  13      110.47       63.99     76.48 o 
   7   7  13       46.42       48.50     79.77 o 
   8   7  13       69.22       57.15     82.26 o 
   9   7  13       89.69       32.19     81.48 o 
 -14   8  13       10.80       49.78     95.44 o 
 -13   8  13      159.42       51.56     94.99 o 
 -12   8  13       50.62       44.81     86.20 o 
 -11   8  13        3.34       29.06     66.80 o 
 -10   8  13       48.51       77.72     72.05 o 
  -9   8  13       27.74       -3.90     61.23 o 
  -8   8  13       54.99      121.24     77.37 o 
  -7   8  13       27.12       58.67     65.48 o 
  -6   8  13       41.92       81.14     64.95 o 
  -5   8  13       57.89       62.60     64.40 o 
  -4   8  13      115.84       55.49     63.22 o 
  -3   8  13        8.68       19.77     55.66 o 
  -2   8  13      184.93      233.70     69.57 o 
  -1   8  13        0.01       -5.73     55.90 o 
   0   8  13       11.87        4.93     57.34 o 
   1   8  13       75.08      107.56     71.20 o 
   2   8  13       29.30       60.61     83.87 o 
   3   8  13        8.20       50.54     83.91 o 
   4   8  13       14.92      -16.35     74.09 o 
   5   8  13       16.24       18.40     64.84 o 
   6   8  13       17.11       -0.36     61.43 o 
   7   8  13        8.07        1.19     70.19 o 
   8   8  13       13.56        4.49     75.51 o 
   9   8  13       24.82       13.94     78.77 o 
 -14   9  13        4.66       75.57     96.55 o 
 -13   9  13        5.34       71.41     92.15 o 
 -12   9  13       43.19       76.16     79.88 o 
 -11   9  13      164.50      205.58     93.66 o 
 -10   9  13       99.91      132.47     78.04 o 
  -9   9  13      126.19      127.61     78.29 o 
  -8   9  13      432.15      607.16    121.27 o 
  -7   9  13       41.48       86.04     72.99 o 
  -6   9  13      647.91      731.53    128.84 o 
  -5   9  13      484.67      511.03    109.13 o 
  -4   9  13       75.18       69.55     65.78 o 
  -3   9  13      245.28      112.16     69.46 o 
  -2   9  13       94.73       79.77     83.07 o 
  -1   9  13      588.48      753.07    126.15 o 
   0   9  13      175.07      185.81     78.37 o 
   1   9  13       10.04      -16.52     56.48 o 
   2   9  13      134.52       71.38     86.07 o 
   3   9  13      166.38       88.09     91.24 o 
   4   9  13      126.45       35.54     86.03 o 
   5   9  13       21.17       31.85     87.05 o 
   6   9  13        0.10      -13.40     86.08 o 
   7   9  13       30.34       27.99     73.15 o 
   8   9  13        2.82       -5.47     66.77 o 
 -13  10  13        1.52      -25.79     67.13 o 
 -12  10  13        2.52       55.12     76.25 o 
 -11  10  13       32.40       10.94     63.67 o 
 -10  10  13       15.32        5.12     67.00 o 
  -9  10  13       92.45       85.71     72.26 o 
  -8  10  13      129.08      210.16     74.37 o 
  -7  10  13      157.52      178.98     70.86 o 
  -6  10  13       44.87       30.06     53.92 o 
  -5  10  13      192.48      142.56     79.05 o 
  -4  10  13       68.28       55.17     80.43 o 
  -3  10  13       15.31       31.51     83.69 o 
  -2  10  13      109.63      140.04     98.49 o 
  -1  10  13      325.65      203.32    106.21 o 
   0  10  13       10.96       32.47     60.91 o 
   1  10  13      156.36       78.06     66.49 o 
   2  10  13      149.37      133.30    101.32 o 
   3  10  13        3.29      -18.92     73.24 o 
   4  10  13       94.52       73.82     88.47 o 
   5  10  13        4.50       11.83     85.22 o 
   6  10  13       24.68       -0.15     92.92 o 
   7  10  13       84.67       15.12     90.71 o 
 -13  11  13       56.82       60.71     71.79 o 
 -12  11  13        0.83      -15.09     59.40 o 
 -11  11  13       19.68       17.84     60.12 o 
 -10  11  13        0.48       43.74     62.61 o 
  -9  11  13       21.93       35.84     58.25 o 
  -8  11  13       13.69       11.33     52.67 o 
  -7  11  13      201.86      119.10     67.01 o 
  -6  11  13      219.54      204.97     73.40 o 
  -5  11  13      287.78      198.69    109.39 o 
  -4  11  13       14.08       53.49     83.17 o 
  -3  11  13      173.87       33.49     78.34 o 
  -2  11  13       80.15       85.05     87.13 o 
  -1  11  13       29.50       74.61    104.20 o 
   0  11  13       33.18       39.06     84.59 o 
   1  11  13       46.42       27.78     64.63 o 
   2  11  13       28.84       45.52     70.41 o 
   3  11  13      246.12      268.52    122.63 o 
   4  11  13        9.73       32.29     88.53 o 
   5  11  13       18.12       11.95     90.57 o 
   6  11  13       63.87       66.89     99.26 o 
   7  11  13       10.34      -52.16     79.94 o 
 -12  12  13       50.36       -1.34     60.26 o 
 -11  12  13      131.26      201.16     79.83 o 
 -10  12  13        0.16       -5.97     58.81 o 
  -9  12  13        0.99       23.76     57.14 o 
  -8  12  13        4.73       28.30     59.50 o 
  -7  12  13        7.44       -6.78     54.24 o 
  -6  12  13       45.18       65.12     85.13 o 
  -5  12  13      203.99      147.23    104.59 o 
  -4  12  13       71.47       80.40     95.66 o 
  -3  12  13       31.17       45.55     88.28 o 
  -2  12  13      120.21      121.57    112.03 o 
  -1  12  13        0.41      -29.06     74.03 o 
   0  12  13      186.08      191.66    142.14 o 
   1  12  13       32.10       31.82     77.29 o 
   2  12  13       42.82       33.96     71.79 o 
   3  12  13        1.26       27.73     91.06 o 
   4  12  13       37.04       45.30     86.25 o 
   5  12  13        4.00       -6.72     89.83 o 
   6  12  13       31.44      -65.38     77.70 o 
 -11  13  13        2.52       22.73     62.10 o 
 -10  13  13       74.43       -0.38     61.85 o 
  -9  13  13       34.34       48.76     62.97 o 
  -8  13  13       42.82       95.83     79.75 o 
  -7  13  13       14.33        2.31     61.75 o 
  -6  13  13       11.56       26.02     79.73 o 
  -5  13  13        0.07        8.58     80.92 o 
  -4  13  13        3.24      -40.32     80.22 o 
  -3  13  13      121.28      187.82    111.67 o 
  -2  13  13        1.14      -42.79     71.09 o 
  -1  13  13       39.66       35.14     91.32 o 
   0  13  13        3.79       14.64     85.52 o 
   1  13  13       18.54       -5.75     84.49 o 
   2  13  13        0.02      -25.07     91.55 o 
   3  13  13       23.94       12.23     86.94 o 
   4  13  13       11.24       27.61     93.03 o 
   5  13  13        9.85       16.33     96.41 o 
 -10  14  13        0.71       -8.18     60.04 o 
  -9  14  13        7.17       14.76     74.84 o 
  -8  14  13       17.92       27.16     72.29 o 
  -7  14  13        8.53      -41.66     62.45 o 
  -6  14  13        4.54       54.92     93.47 o 
  -5  14  13       98.27       82.11     93.03 o 
  -4  14  13       91.29      212.91    117.47 o 
  -3  14  13        1.88       18.02     84.12 o 
  -2  14  13        0.72      -12.39     81.21 o 
  -1  14  13       55.48       46.88     94.05 o 
   0  14  13        0.01      -41.09     83.63 o 
   1  14  13       68.61       34.60     86.99 o 
   2  14  13       19.51       71.45    100.16 o 
   3  14  13        1.97      118.05    159.01 o 
   4  14  13       92.07       28.85     79.73 o 
  -8  15  13        9.10       33.20     74.65 o 
  -7  15  13       31.86       62.47    102.72 o 
  -6  15  13      133.24      202.38    117.77 o 
  -5  15  13       27.00       88.52    102.72 o 
  -4  15  13        3.94       16.56     80.98 o 
  -3  15  13       30.19       20.76     93.59 o 
  -2  15  13      124.33      196.01    117.65 o 
  -1  15  13        2.82       11.64     90.84 o 
   0  15  13      101.73       -2.26     93.24 o 
   1  15  13        0.70      -31.48     90.57 o 
   2  15  13        6.03       18.21     96.20 o 
  -6  16  13       23.46       35.03     96.92 o 
  -5  16  13       20.53       73.00     96.34 o 
  -4  16  13       87.69      107.98    108.24 o 
  -3  16  13        4.01       21.58     89.40 o 
  -2  16  13       45.99      -42.53     77.53 o 
  -1  16  13       61.88       58.62    100.41 o 
   0  16  13        7.65       71.18    102.32 o 
 -15   0  14        6.54       18.07    132.50 o 
 -14   0  14        6.16       59.02    139.73 o 
 -13   0  14        8.73       -3.61    113.23 o 
 -12   0  14        0.61      -43.36    104.80 o 
 -11   0  14       88.55       84.32    127.69 o 
 -10   0  14      195.04      199.96    157.80 o 
  -9   0  14       11.01       24.09    110.82 o 
  -8   0  14      465.27      228.87    152.98 o 
  -7   0  14       15.56       50.59    103.59 o 
  -6   0  14      524.39      549.29    202.37 o 
  -5   0  14       64.72       28.91     96.37 o 
  -4   0  14     1270.21     1337.09    279.46 o 
  -3   0  14     2316.95     2432.05    371.01 o 
  -2   0  14       46.81      118.08     89.33 o 
  -1   0  14       13.24       10.66     65.09 o 
   0   0  14       13.90      -22.10     68.95 o 
   1   0  14      354.67      158.47    100.99 o 
   2   0  14       43.28       14.09     77.80 o 
   3   0  14     1106.38     1028.28    186.54 o 
   4   0  14      332.64      346.43    121.37 o 
   5   0  14       54.19       41.96     83.83 o 
   6   0  14       98.08      -22.55     72.62 o 
   7   0  14        6.90      -40.76     71.94 o 
   8   0  14       31.60       -9.64    138.53 o 
   9   0  14       53.81       15.66    133.71 o 
 -15   1  14      165.20       18.51     94.74 o 
 -14   1  14      117.05      141.97    113.67 o 
 -13   1  14      204.75      101.59     99.38 o 
 -12   1  14        8.20      -41.84     71.49 o 
 -11   1  14      207.60      252.22    121.00 o 
 -10   1  14       40.47      102.57     92.59 o 
  -9   1  14       20.13      -16.19     73.53 o 
  -8   1  14      107.65       38.16     77.05 o 
  -7   1  14        0.47        1.70     72.03 o 
  -6   1  14       45.47       19.88     74.96 o 
  -5   1  14       97.44      220.00    107.92 o 
  -4   1  14      402.38      440.03    129.26 o 
  -3   1  14      220.40      186.19     95.68 o 
  -2   1  14       76.61       78.82     68.28 o 
  -1   1  14      153.56      147.95     66.61 o 
   0   1  14      147.11       95.83     61.83 o 
   1   1  14      261.83      221.29     73.93 o 
   2   1  14        3.65       24.33     52.80 o 
   3   1  14       53.88       30.47     56.17 o 
   4   1  14        0.36      -38.70     52.02 o 
   5   1  14       29.78       37.43     58.93 o 
   6   1  14        0.76       -2.34     54.47 o 
   7   1  14       93.14       58.13     76.99 o 
   8   1  14       10.85       20.70     75.92 o 
   9   1  14       46.35      -30.06     98.44 o 
 -15   2  14       62.20       17.41     96.65 o
[truncated: 38,502 more chars]
